# Supplementary material for: Differential expression of miRNAs in the body wall of the sea cucumber Apostichopus japonicus under heat stress
Source: Front Physiol. 2022 Jul 21;13:929094. doi: 10.3389/fphys.2022.929094 (PMC9351827; doi:10.3389/fphys.2022.929094)
Supplement: Supplementary file 1 [file Table2.XLSX]

## Sheet: Sheet1
Table S2 The information of known miRNAs identified in the body wall of Apostichopus japonicus
miR_name	sequence	length	genomeID	start	end	pre-miRNA sequence	type	secondary structure	hairpin length	CG%	free energy	expression level of miRNA						Expression level
												CS1	CS2	CS3	HS1	HS2	HS3
pmi-mir-133-p5	AGCTGGTAAACGGGAACCAAAT	22	chr2	44776398	44776472	tAGCTGGTAAACGGGAACCAAATcgtgacattctataatgaTTTGGTCCCCTTCAACCAGCCGTagcactgcatt	5'	..((((((....(((.((((((((((...........)))))))))).)))....)))))).(((....)))...	59	45.3	-27.9	251.59	77.3241	0	511.702	49.1261	105.648	middle
pmi-miR-133-3p	TTTGGTCCCCTTCAACCAGCCGT	23	chr2	44776398	44776472	tAGCTGGTAAACGGGAACCAAATcgtgacattctataatgaTTTGGTCCCCTTCAACCAGCCGTagcactgcatt	3'	..((((((....(((.((((((((((...........)))))))))).)))....)))))).(((....)))...	59	45.3	-27.9	24440.9	10474.1	4534.36	340440	27578	67763.9	high
efu-mir-9277-p5	TCGTGGCCGAGTGGTTAAG	19	chr23	5144732	5144814	TCGTGGCCGAGTGGTTAAGgcgatagactagaaatctattgggatcTTCCCGCGCAGGTTCGAATCCTgccgactacgtagtt	5'	.(((((.((.((((..(((((((((((.......)))))))...)))).))))(((((.......))))))).))))).....	43	51.8	-22.2	0	0	15.966	0	0	0	middle
efu-mir-9277-p3_2ss2CT19TC	TTCCCGCGCAGGTTCGAACCCT	22	chr23	5144732	5144814	TCGTGGCCGAGTGGTTAAGgcgatagactagaaatctattgggatcTTCCCGCGCAGGTTCGAATCCTgccgactacgtagtt	3'	.(((((.((.((((..(((((((((((.......)))))))...)))).))))(((((.......))))))).))))).....	43	51.8	-22.2	7.96172	9.17404	0	0	0	0	middle
spu-miR-1_1ss21AG	TGGAATGTAAAGAAGTATGTGT	22	chr2	44661712	44661782	acaacatacttccttacagttccatagttgttatttacaaagcataTGGAATGTAAAGAAGTATGTGTtgt	3'	...(((((((((.(((((.((((((((((((.....)))..)).)))))))))))).))))))))).....	63	31	-25.2	46905.7	19720.3	27560.6	373573	38020.5	70483.4	high
spu-mir-7-p5_2ss10AG19GT	TGGAAGACTGGTGATTTTTT	20	chr15	9435996	9436093	catccgttgcccgtcaTGGAAGACTGGTGATTTTTTtgttgttggaaattccaagagcaaCAAAAAATCACAGTCGGCCACTGacgggtaaacggcct	5'	...((((((((((((((((..(((((.(((((((((((((.((((.....)))).))))..))))))))))))))..))).)))))))))).)))...	92	46.9	-49.8	42.9933	54.389	60.671	99.593	27.0823	40.984	middle
spu-mir-7-p3_1ss12TA	CAAAAAATCACAGTCGGCCACTG	23	chr15	9435996	9436093	catccgttgcccgtcaTGGAAGACTGGTGATTTTTTtgttgttggaaattccaagagcaaCAAAAAATCACAGTCGGCCACTGacgggtaaacggcct	3'	...((((((((((((((((..(((((.(((((((((((((.((((.....)))).))))..))))))))))))))..))).)))))))))).)))...	92	46.9	-49.8	664.007	508.504	150.081	240.397	343.883	424.412	middle
spu-miR-9-5p_R+1	TCTTTGGTTATCTAGCTGTATGA	23	chr15	20410267	20410370	ttgtctgtgccactgtcatgtTCTTTGGTTATCTAGCTGTATGAgtgccgttaacacatcaTAAAGCTAGGTTACCAAAGATAaaggcagacaaggcgagaatc	5'	...(((.((((.(((((....((((((((.((((((((.((((((((.......))).))))).)))))))).))))))))....)))))....)))))))...	98	42.3	-42	10999.9	14070.4	37392.5	31268.8	15132.7	16798.9	high
spu-miR-9-3p_L-1R+1	TAAAGCTAGGTTACCAAAGATA	22	chr15	20410267	20410370	ttgtctgtgccactgtcatgtTCTTTGGTTATCTAGCTGTATGAgtgccgttaacacatcaTAAAGCTAGGTTACCAAAGATAaaggcagacaaggcgagaatc	3'	...(((.((((.(((((....((((((((.((((((((.((((((((.......))).))))).)))))))).))))))))....)))))....)))))))...	98	42.3	-42	820.057	1033.39	1502.4	1772.07	784.128	727.694	middle
spu-miR-10_1ss1AT	TACCCTGTAGATCCGAATTTGTG	23	chr9	38358515	38358603	ttgtctgattaacactTACCCTGTAGATCCGAATTTGTGtgaaatcaatatcacaggtttggaactcagggtgcttgccaatcagaaat	5'	...(((((((..((..(((((((.((.((((((..((((............))))..)))))).)))))))))..))..)))))))...	83	39.3	-34.5	31428.1	11480	4339.57	56665	74039.4	115813	high
lva-miR-22-3p_L+1R-1_1ss22TG	TCAGCTGCCCGGTGAAGTGTAG	22	chr5	503188	503282	tgtgcctttggatgccaacgcttcactggtgtgctgatgcgttgcattgctatcttgtaTCAGCTGCCCGGTGAAGTGTAGgtagccaaggttgg	3'	...(((.((((.((((.((((((((((((.(((((((((((..((...)).....))))))))).)))))))))))))).)))).)))))))...	89	52.6	-47.9	2467.34	3579.19	3406.35	4442.19	4686.82	3807.87	middle
lva-miR-22-3p_L+1R-1_1ss22TG	TCAGCTGCCCGGTGAAGTGTAG	22	chr5	5438148	5438250	agtgtgcctttggatgccaacgcttcactggtgtgctgatgcgttgcattgctatcttgtaTCAGCTGCCCGGTGAAGTGTAGgtagccaaggttggtatcat	3'	.((((((((((((.((((.((((((((((((.(((((((((((..((...)).....))))))))).)))))))))))))).)))).)))))...)))).)))	102	50.5	-49.2	2467.34	3579.19	3406.35	4442.19	4686.82	3807.87	middle
spu-miR-29a_1ss12GA	AAGCACCAGTTAAAATCAGAGC	22	chr6	3550461	3550547	gattgccctgggcctggttttatctggtgcatagtgttgttagtactgaaatctAAGCACCAGTTAAAATCAGAGCcaatggcatga	3'	...((((...((((((((((((.(((((((.(((.....(((....)))...))).))))))).))))))))).)))...))))...	81	43.7	-37.7	13594.6	9115.72	1451.31	914.367	2826.64	6228.66	middle
spu-miR-29a_1ss12GA	AAGCACCAGTTAAAATCAGAGC	22	chr6	14155898	14155970	ctgggcctggttttatctggtgcatagtgttgttagtactgaaatctAAGCACCAGTTAAAATCAGAGCcaat	3'	...((((((((((((.(((((((.(((.....(((....)))...))).))))))).))))))))).)))...	67	41.1	-31.2	13594.6	9115.72	1451.31	914.367	2826.64	6228.66	middle
spu-miR-29b	TAGCACCATGAGAAAGCAGTAT	22	chr6	3553077	3553173	tctttgttctcttgtctcctgtttttgtcatggtggatagagtcctctaaatgtatcttcTAGCACCATGAGAAAGCAGTATacaagggaacagcta	3'	...((((((((((((...((((((((.((((((((..(((((...............))))).))))))))))))))))...))))))))))))...	91	40.2	-37.3	815.28	727.37	170.837	51.5136	131.633	507.291	middle
hsa-miR-30c-5p_R-4	TGTAAACATCCTACACTCT	19	chr13	25246417	25246539	tgagaAGTAAACATCCTACACTCTgcagactaggctaaccagcccttcgttggtggcactctctacgtaaccatttctctgctggggaagggagggggaggggtgggaaggatttacttcagg	5'	...(((((((..(((((.(((((..........((((.(((((.....))))))))).((((((......((.((((((....))))))))...)))))))))))...))))))))))))...	117	52.8	-41.2	0	0	27.1423	0	0	16.3936	middle
spu-miR-71_R-2	TGAAAGACATGGGTAGTGAGA	21	chr12	19279059	19279149	tttggacaagtcaggTGAAAGACATGGGTAGTGAGAttgtaactttcaaagatgatcttgctactctgtctctcatcctgaaatgtccgct	5'	...(((((..((((((((.(((((.((((((..((((..(...........)..))))..))))))))))).))).)))))..)))))...	85	41.8	-43.6	36267.2	35945.5	30703.5	57781.1	28490.9	32418.8	high
spu-miR-71_R-2	TGAAAGACATGGGTAGTGAGA	21	chr12	23678793	23678883	tttggacaagtcaggTGAAAGACATGGGTAGTGAGAttgtaactttcaaagatgatcttgctactctgtctctcatcctgaaatgtccgct	5'	...(((((..((((((((.(((((.((((((..((((..(...........)..))))..))))))))))).))).)))))..)))))...	85	41.8	-43.6	36267.2	35945.5	30703.5	57781.1	28490.9	32418.8	high
spu-miR-92b-3p_2ss21GT22CA	TATTGCACTTGTCCCGGCCTTA	22	chr3	12184653	12184751	aattgtaggattgcctgtgaggcaaggaagagttgcaaaatgtgcactgttatatcatcaTATTGCACTTTTCCCGGCCTTAcagtcctttccacacca	3'	...(((.(((....(((((((((..((((((((.((((.(((................))).))))))))))))..))))))))).....))))))...	93	43.4	-36.4	71854.5	86087.2	93843.6	92497.9	91160.4	138482	high
spu-miR-92b-3p	TATTGCACTTGTCCCGGCCTGC	22	chr9	41374571	41374718	ggaaggaatctgctgaagaggtgcgcaaagttagtcccgaccatcaggttgtggcaggttgcaatgtgttgtctttgtatatttcaTATTGCACTTGTCCCGGCCTGCtggtctggtggcaataatcggtggatggcagatttctggc	3'	...(((((((((((......((.(((...((((((((((((((.((((..(.(((((((.((((((((..((........))..))))))))))))))).)..)))).))))).)).)))..))))..))).)))))))))))))...	142	50	-60	1.28136e+06	997605	1.17557e+06	1.39852e+06	1.18877e+06	1.63678e+06	high
spu-miR-124_R-2	TAAGGCACGCGGTGAATGC	19	chr2	51488778	51488857	cgacttgttcttcgtgttcactgcgaaccttgatctgttgttgagaatTAAGGCACGCGGTGAATGCcaagggcgagaga	3'	...((((..(((.(..(((((((((..(((((((((.......)).)))))))..)))))))))..).)))..))))...	74	50	-36.7	390.124	347.958	116.552	305.648	300.425	136.613	middle
spu-miR-125-5p	TCCCTGAGACCCTAACTTGTGA	22	chr7	1692208	1692298	ttagcctgtcctgggaTCCCTGAGACCCTAACTTGTGAgggtgtatctgtgttacacaggttggagtctcaggaactctttggcgagcaag	5'	...((..(.((..(((..((((((((.((((((((((.(((....)))......)))))))))).))))))))...)))..)))..))...	85	51.6	-36	148754	165567	123205	95547.5	227048	273219	high
spu-miR-137_L+1R-1	TTATTGCTTGAGAATACACGTA	22	chr4	41933692	41933777	aaagctctcgattacgggtattttcgggctaataatagtaatgataacagtaTTATTGCTTGAGAATACACGTAtatcggagtaat	3'	...((((.((((((((.((((((((..((.(((((((((.......))..)))))))))..)))))))).)))).))))))))...	80	33.7	-29.7	35.8277	41.6108	95.7963	118.481	31.1762	35.5195	middle
spu-miR-137_L+1R-1	TTATTGCTTGAGAATACACGTA	22	chr4	37592663	37592748	aaagctctcgattacgggtattttcgggctaataatagtaatgataacagtaTTATTGCTTGAGAATACACGTAtatcggagtaat	3'	...((((.((((((((.((((((((..((.(((((((((.......))..)))))))))..)))))))).)))).))))))))...	80	33.7	-29.7	35.8277	41.6108	95.7963	118.481	31.1762	35.5195	middle
spu-miR-153-3p	TTGCATAGTCACAAAAGTGATT	22	chr23	995382	995495	ttaaagactaacttcccagctacctagtcatttttgtgattaggcaacttgtgattttccatcttcagTTGCATAGTCACAAAAGTGATTgggcagtttgaggccattcttact	3'	...((((....((((..((((.((((((((((((((((((((.((((((...(((.....)))...)))))).)))))))))))))))))))).)))).))))....))))...	108	38.6	-44.4	445.856	471.808	348.06	348.576	123.445	153.918	middle
spu-miR-184	TGGACGGAGAACTGATAAGGGC	22	chr9	16898981	16899171	caaccgtcgacttctctgcagatgaagtaacatagtcaaagagacgtgttttccatgactccttatcacttctcctcccagcttcgaatgaaaagcaacttgcTGGACGGAGAACTGATAAGGGCtggtggaaaacaaaccaactcaatggaagtgttcgcatgcagtataggaggtatatccaacgggca	3'	...((((..(((((((((((..(((....((((..(((..(((...((((((((((...(((((((((.((((((..(((((...................)))))..)))))).)))))))))...))))))))))......)))..)))..)))))))..)))))....)))))).......))))...	185	46.1	-65.5	258293	303858	210028	85094.5	161763	121254	high
spu-miR-184	TGGACGGAGAACTGATAAGGGC	22	chr9	18281158	18281346	caaccgtcgacttctctgcagataaagtaacatagtcaaagatacgtgttttccatgactccttatcacttctcctcccagcttcgaatgaaaagcaacttgcTGGACGGAGAACTGATAAGGGCtggtggaaaacaaaccaactcaatggaagtgttcgcatgcagtaggaggtatatccaacgggca	3'	...((((..(((((((((((........(((((..(((..((....((((((((((...(((((((((.((((((..(((((...................)))))..)))))).)))))))))...)))))))))).......))..)))..)))))....)))))..)))))).......))))...	183	45.5	-61.3	258293	303858	210028	85094.5	161763	121254	high
pmi-miR-200-3p_R-1_1ss15AG	TAATACTGTCTGGTGATGATG	21	chr14	24204517	24204589	tgacaacatcgcaccatacagcatttgatttgtttttccgattatcTAATACTGTCTGGTGATGATGttgact	3'	...(((((((((((((.((((.(((.((((((......)))..))).))).)))).))))).))))))))...	67	37	-24.2	2012.72	4373.4	8240.07	8618.23	4687.14	3241.38	middle
spu-mir-210-p5_1ss10AC	GTTGCTGTCCCGCGGCACAAGA	22	chr16	27962801	27962974	tcatgattcgacaaatgctgttctgttgtattcaaaggttgattacgtggGTTGCTGTCCCGCGGCACAAGAgtgaaattgatccatctCTTGTGCGTGCGACAGCGACTGAtgtagtccctgatcatcttatggatacaacttagacggatcaagcagaagttaagatcaatt	5'	...(((((.(((...((((..((((((((((((((((((.((((((((..(((((((((.((((.((((((((((.........)).)))))))))))).)))))))))..)))))))).......))))).))))))))))......)))...))))...)))..)))))...	168	43.7	-65.3	15.9234	22.2798	0	17.1712	10.0772	0	middle
spu-miR-210_L+1_1ss23AT	CTTGTGCGTGCGACAGCGACTGT	23	chr16	27962801	27962974	tcatgattcgacaaatgctgttctgttgtattcaaaggttgattacgtggGTTGCTGTCCCGCGGCACAAGAgtgaaattgatccatctCTTGTGCGTGCGACAGCGACTGAtgtagtccctgatcatcttatggatacaacttagacggatcaagcagaagttaagatcaatt	3'	...(((((.(((...((((..((((((((((((((((((.((((((((..(((((((((.((((.((((((((((.........)).)))))))))))).)))))))))..)))))))).......))))).))))))))))......)))...))))...)))..)))))...	168	43.7	-65.3	278.66	612.04	332.094	1004.52	792.946	1056.48	high
spu-miR-252b_R-1_1ss8GC	CTAAGTACTAGTGCCGCAGGT	21	chr17	13327054	13327150	acgtttcgttcgctctattCTAAGTACTAGTGCCGCAGGTgttttattcgctactggtacctgcagttctagtgcttaacatggggtgtcgaaagtt	5'	...(((((..((((((((..((((((((((..(.(((((((................))))))).)..))))))))))..)))))))).)))))...	91	45.4	-38.3	46838.8	45508.5	88875	28818.4	49973.9	59988.8	high
oan-mir-1357-p3_2ss13TG19GA	AAGATTATGAGAGCTGAGAGC	21	chr9	28771291	28771395	ctcccttcaacttcatcaatttcatctttcattccacatgggatcttaggtcaaaggtcaatacagtggttaaagactttcaAAGATTATGAGAGCTGAGGGCac	3'	...((((((...............(((((....((((....((((((......))))))......))))..)))))((((((.......)))))).))))))...	19	40	-21.9	38.2163	17.6928	27.1423	0	3.77893	0	middle
spu-miR-2002-3p_R-2_2ss18TC20TA	TGAATACATCTGCTGGTCTAT	21	chr7	9012969	9013065	aatgctgccttcgcagtggaccaggaggtactattcacgtttcagttttgcataacttcgTGAATACATCTGCTGGTCTATtgagaaggctagccaa	3'	...(((((((((.(((((((((((.((((..((((((((....((((......)))).)))))))).)))).))))))))))).)))))).)))...	91	45.4	-47.4	4730.85	10942	8818.04	7785.43	6500.39	3927.18	middle
spu-mir-2004-p5	CTTTCTGTGGCTGTCGTGTTAAG	23	chr15	7703087	7703220	agatgttgcttttagtggtaccgcctgccgtgCTTTCTGTGGCTGTCGTGTTAAGtgtgattttatggtactctTCACACACAACCACAGGAAGTTtggcatcgcggtgagattcatcccggggagcagcaggg	5'	...(((((((..(...((((((((.(((((..((((((((((.(((.((((.(((.(((.........))).))).))))))).))))))))))..)))))..))))))........))..)..)))))))...	128	51.5	-55.2	105.095	164.477	127.728	0	45.3472	25.5012	middle
spu-miR-2004	TCACACACAACCACAGGAAGTT	22	chr15	7703087	7703220	agatgttgcttttagtggtaccgcctgccgtgCTTTCTGTGGCTGTCGTGTTAAGtgtgattttatggtactctTCACACACAACCACAGGAAGTTtggcatcgcggtgagattcatcccggggagcagcaggg	3'	...(((((((..(...((((((((.(((((..((((((((((.(((.((((.(((.(((.........))).))).))))))).))))))))))..)))))..))))))........))..)..)))))))...	128	51.5	-55.2	25472.7	50267.8	29586.7	14296.8	29031.6	64411.4	high
pmi-miR-2006-5p_1ss12GA	CATCGCCACCAAGTGTACTTCA	22	chr5	22005880	22005966	aacgtgtcctgtgcCATCGCCACCAAGTGTACTTCAgtaatattgccggatctGAGCACACTTGGTAGCGGTGccctgggtcacttc	5'	...(((.(((....((((((.(((((((((.((.(((..............))))).))))))))).))))))....))).)))...	81	54	-34	33770.4	33944.6	131747	25755.1	113671	173568	high
spu-miR-2006_R-2	GAGCACACTTGGTAGCGGTG	20	chr5	22005880	22005966	aacgtgtcctgtgcCATCGCCACCAAGTGTACTTCAgtaatattgccggatctGAGCACACTTGGTAGCGGTGccctgggtcacttc	3'	...(((.(((....((((((.(((((((((.((.(((..............))))).))))))))).))))))....))).)))...	81	54	-34	378.978	693.951	914.854	154.541	361.518	275.048	middle
lva-miR-2008-5p_L+1R-2_1ss14TG	CGTATTAACAATGGGGCTGAT	21	chr19	15264848	15264938	aattcatcttttacccCGTATTAACAATGGGGCTGATgattattattgaacccaTCAGCCTCGCTGTCAATACGAggtagggggttgacag	5'	...((((((..((((.((((((.(((..((((((((((..............))))))))))..))).)))))).))))..)))).))...	85	44	-38.4	0	0	0	0	0	4.55378	middle
spu-miR-2008_L-1R+1	TCAGCCTCGCTGTCAATACGA	21	chr19	15264848	15264938	aattcatcttttacccCGTATTAACAATGGGGCTGATgattattattgaacccaTCAGCCTCGCTGTCAATACGAggtagggggttgacag	3'	...((((((..((((.((((((.(((..((((((((((..............))))))))))..))).)))))).))))..)))).))...	85	44	-38.4	0	4.58702	20.7559	0	18.2648	51.0024	high
spu-miR-2010_R-1_1ss20CT	TTACTGTTGATGTCAGCCCTT	21	chr20	7772522	7772607	tggctagatacaggaggttggtgtcagcagtaattagtgatattcaaatacaaTTACTGTTGATGTCAGCCCTTtgttgctaggca	3'	.(.((((..((((..(((((..(((((((((((((.(((.........))))))))))))))))..)))))..))))..)))).).	84	40.7	-37.2	1937.88	3625.71	4963.84	5431.25	3937.02	1749.56	high
spu-miR-2012_R-2_1ss9GT	TAGTACTGTCATATGGACAT	20	chr9	9380907	9381034	ttttgtgttcatggcggtgaattaacacagttattagtaccacctgaaaattgcaatgtaagtgtgctgctcataattctgtattttcttaatgcttgatggcaTTGTACTGTCATATGGACATatga	3'	...((((((((((((((((.....(((.((((((.((((.(((((...............)).))).)))).)))))).))).......(((((((....)))))))))))))))..))))))))...	122	35.2	-33.7	12.7388	9.17404	0	17.1712	7.55786	10.0183	middle
spu-mir-1-p3_2ss6AT17TA	ATGGATTGTAAAGAAGAA	18	chr1	6092252	6092334	tgtgttaactctaattctcattactctgttttcaagcaaccatgcATGGATTGTAAAGAAGAAtggttacatgggttaatgca	3'	.(..(((((((......(((((..(((...((((.(((....))).))))......)))..)))))......)))))))..).	81	34.9	-20.4	10.3502	0	0	0	0	0	middle
spu-mir-1-p3_2ss6AT17TA	ATGGATTGTAAAGAAGAA	18	chr1	6763661	6763744	tgtgttaactctaattctcatttactctgttttcaagcaaccatgcATGGATTGTAAAGAAGAAtggttacatgggttaatgca	3'	.(..(((((((..(((((..(((((......((((.(((....))).))))..)))))..)))))........)))))))..).	82	34.5	-20.8	10.3502	0	0	0	0	0	middle
spu-miR-1_R-3_1ss19GA	TGGAATGTAAAGAAGTATA	19	chr10	29202881	29202916	taaacatctcagctttcTGGAATGTAAACAAGTATA	3'	...((((..(((....)))..))))...........	22	30.6	-6.1	0	0	0	8.58561	0	0	low
spu-miR-1_L-1_1ss2GT	TGAATGTAAAGAAGTATGTAT	21	chr11	13865547	13865620	tTGAATGTAAAGAAGTATGTCTacgcctcgtttctgagttacaacttttctttgaagttatgataaacttcgtt	5'	...........(((((.((((.....((((....))))....((((((.....))))))..)))).)))))...	60	32.4	-13.5	39.8086	22.2798	0	0	0	6.37529	middle
spu-miR-1_2ss7GA21AG	TGGAATATAAAGAAGTATGTGT	22	chr2	36585795	36585856	gttgttatgtcctgacagaTGGAATATAAGGAAGTATGTGTcatatgtgtaggaatgatctc	5'	...(((((.((((((((.(((..(((((......)))))..))).))).))))))))))...	56	37.1	-13.6	0	0	0	8.58561	0	0	low
spu-miR-1_2ss7GA21AG	TGGAATATAAAGAAGTATGTGT	22	chr2	37422844	37422905	gttgttatgtcctgacagaTGGAATATAAGGAAGTATGTGTcatatgtgtaggaatgatctc	5'	...(((((.((((((((.(((..(((((......)))))..))).))).))))))))))...	56	37.1	-13.6	0	0	0	8.58561	0	0	low
spu-miR-9-5p_R-1_1ss7GT	TCTTTGTTTATCTAGCTGTAT	21	chr10	2108790	2108846	cttgacaaggagtctcatttgtgtcttcccatatttTCTTTGTTTTTCTAGCTGTAT	3'	...(((((((((.......((((......))))..))))))))).............	41	35.1	-7.4	0	0	3.99151	0	1.57456	0	low
spu-miR-9-5p_R-1_1ss7GT	TCTTTGTTTATCTAGCTGTAT	21	chr10	2562209	2562265	cttgacaaggagtctcatttgtgtcttcccatatttTCTTTGTTTTTCTAGCTGTAT	3'	...(((((((((.......((((......))))..))))))))).............	41	35.1	-7.4	0	0	3.99151	0	1.57456	0	low
fru-mir-15a-p3_2ss14GC17AC	TGGGTTACACTGACATCC	18	chr12	11283606	11283628	ttggtTGGGTTACACTGACATCC	3'	...((..(......)..))....	16	47.8	-4.4	15.1273	0	0	0	0	0	middle
fru-mir-15a-p3_2ss14GC17AC	TGGGTTACACTGACATCC	18	chr18	4791417	4791439	ttggtTGGGTTACACTGACATCC	3'	...((..(......)..))....	16	47.8	-4.4	15.1273	0	0	0	0	0	middle
xtr-mir-25-2-p5_2ss18GC19TG_1	GACAGGAGCAACTGCTGCG	19	chr1	20586005	20586156	agtggaccgaacttgtggaggacaatgaaGACAGGAGCAACTGCTGCGgggactggctctgggaagacttcacagaagatgtggtacgttttgaggactgcctattcataggaatgttttttgtttttttttttctccacagggtttcctca	5'	...(((.....(((((((((((.((..((((((..((((....((....(((..((((((..((((...(((((.....)))))....))))..)))..)))..)))...))..)).))..))))))..)).)))))))))))...)))...	146	46.1	-43.1	7.16555	1.63822	0	0	0	0	low
xtr-mir-25-2-p5_2ss18GC19TG_2	GACAGGAGCAACTGCTGCGG	20	chr1	22803348	22803448	aatgaaGACAGGAGCAACTGCTGCGGggaatggctctgagaagacttcacagaagatgtggtacgttttgaagactgcctttttatgggaatgtttttttt	5'	...(((((((..(((....))).((..(((.((((((..((((...(((((.....)))))....))))..)))..))).)))..))....)))))))...	95	42.6	-20.9	7.16555	1.63822	0	0	0	0	low
xtr-mir-25-2-p5_2ss18GC19TG_2	GACAGGAGCAACTGCTGCGG	20	chr1	44391419	44391523	GACAGGAGCAACTGCTGCGGggaatggctctgggaagacttcacagaagatgtggtacgttttgaagactgcctattcatgacatgttatttctttcagcagcaa	5'	...........((((((..((((((..(((((((......)).)))).((...((((.(((.....)))))))...)).......)..))))))..))))))...	91	46.7	-29.1	7.16555	1.63822	0	0	0	0	low
hsa-miR-26a-5p_R-3	TTCAAGTAATCCAGGATAG	19	chr12	3969913	3969973	tgagcatgaattctaaatttggattattTTCAAGTAATCCAGGATAAagtctttgtgtcgt	3'	...(((..((..((..((((((((((((....)))))))))).))..))..))..)))...	55	31.1	-13.7	0	0	3.99151	0	0	4.0984	low
hsa-miR-26a-5p_R-2	TTCAAGTAATCCAGGATAGG	20	chr9	7312037	7312158	cagttgagggtaacagtcactgttcactgataggctgtttctctaattatgatgtaatatgatatattaCTCAAGTAATCCAGGATAGGgattagcttaatcactgttatctgattcagtgt	3'	((.((((((((((((((...........(((((((((..(((((((((((...(((((((...)))))))....)))))......)))))).)))))).)))))))))))))...)))))).	121	35.2	-27.8	44.5856	14.4163	56.6794	0	0	85.1557	middle
hsa-miR-27b-3p_R-3	TTCACAGTGGCTAAGTTC	18	chr18	2038368	2038434	TTCACAGTGGCTAAGTTTcttggatcttttggtgatgttaccaacggaacaacatccccactgtagt	5'	...((((((((((((...))))).((..((((((....))))))..)).........)))))))...	61	43.3	-18.4	4.77703	2.29351	3.99151	0	0	12.7506	middle
hsa-miR-27b-3p_R-3	TTCACAGTGGCTAAGTTC	18	chr18	5691483	5691549	TTCACAGTGGCTAAGTTTcttggatcttttggtgatgttaccaacggaacaacatccccactgtagt	5'	...((((((((((((...))))).((..((((((....))))))..)).........)))))))...	61	43.3	-18.4	4.77703	2.29351	3.99151	0	0	12.7506	middle
hsa-mir-27b-p3_2ss5CA18GT	TCTGAACCTGAAGAGAAT	18	chr2	52094375	52094468	caagcccgacattgacattttcatcagcaatgtcgtatgtacttttagtgtgcgatgccaTCTGAACCTGAAGAGAATcggaatggagggtaga	3'	...((((..((((...((((((.(((((((((.(((.(((((.......)))))))).))).))...)))).))))))...))))..))))...	88	44.7	-26.1	11.1464	0	0	0	0	0	middle
bbe-mir-29a-p3_2ss5GC17CA	GCTACATGGAAGTCGGAG	18	chr9	7511026	7511138	aatgagctgttcaagtaattttgcaacttttagatttctcgactgggcgttgtggcgtgcgcttgtaatccaGCTACATGGAAGTCGGAGgcattggattgcttgagttcggg	3'	..(((((...((((((((((.(((..((....(((((((...(((((......(((....))).....)))))......)))))))))..)))...)))))))))))))))..	109	46.9	-29.5	7.96172	0	0	0	0	0	low
spu-miR-31_R+2	AGGCAAGATGTTGGCATAGCTGT	23	chr4	42428236	42428329	gattaccacggaataagAGGCAAGATGTTGGCATAGCTGTttcattataaaacacagctttgcaatatcatggccacctatttcgttggtgctt	5'	...((((((((((((...(((..(((((((.((.((((((.............)))))).)))))))))...)))...)))))))).))))...	88	40.4	-32.8	10113	13728.6	10698.8	1916.31	8395.53	6021.47	high
spu-miR-31	AGGCAAGATGTTGGCATAGCT	21	chr4	42428588	42428730	aaAGGCAAGATGTTGGCATAGCTgtgtagatacttgtatttacagctataccgtcgtactgccatttcgcttatacggttaactcaactttatgacccttgacttggatagttccagcagtccttagtctgaacgtacagagg	5'	...((((..(((..((.(((((((((..((((....))))))))))))).))..)))..))))...................(((.((((((.(((....((((((((....))))..))))....))))))).))...))).	60	42.7	-37.6	4882.13	7357.91	4658.89	612.154	2356.79	1540.54	middle
spu-miR-31_R+1	AGGCAAGATGTTGGCATAGCTT	22	chr4	42958191	42958334	aaAGGCAAGATGTTGGCATAGCTGtaaactatttccattttccggctatgcctacgtactgccattttcttgtgcaggtttaacacatcacttcaagtataatatccagggtccagtccatcccttcaagctacatgtacaggt	5'	...((((..((((.((((((((((.(((..........))).)))))))))).))))..)))).....(((((((((((((........((.....)).........((((..........))))..)))))...)))))))).	60	42.4	-40.7	466.557	805.677	665.784	134.794	840.497	555.106	middle
spu-miR-31_R+1	AGGCAAGATGTTGGCATAGCTT	22	chr4	42958299	42958470	ctattgctaagaggattaccgcggaataagAGGCAAGATGTTGGCATAGCTGtttcattataaaacacagctttgcaatatcatggccacctatttcgttggtgcttgcaacattgtcatcgaagtcgtctgagccgaaagtaccgttttaatgctggtgaggaaaaggcaa	5'	.........(((.((((...((((((((...(((..(((((((.((.((((((.............)))))).)))))))))...)))...)))))))).((((...(((....)))))))..)))).)))..(((.....((((((......)).)))).......)))..	79	43	-46.1	466.557	805.677	665.784	134.794	840.497	555.106	middle
pmi-mir-34-p5_1ss12TA	GGCAGTGTGGTAAGCTGGTT	20	chr7	9006539	9006624	tcagtgccatctctcGGCAGTGTGGTAAGCTGGTTgtgatctgttatcgtcaaccggcttcctgcaacgccaagagagggcgccag	5'	...(((((.(((((.(((..((..(.((((((((((((((.....)))).)))))))))).)..))..))).))))).)))))...	80	57	-45.8	132.165	199.208	197.979	10.3027	43.4577	125.684	middle
efu-miR-92a_R-2_2ss14CT20TG	TATTGCACTTGTCTCGGCCGG	21	chr11	8704331	8704371	TATTGCACTTGTCTCGGGCGGacgtaggttcgggtaggaat	5'	.......((((.((((..(........)..))))))))...	31	53.7	-10	0	1.63822	6.38642	4.2928	0	3.64303	low
spu-mir-92a-p3_2ss12TA18CA	TATTGCACTTGACCCGGA	18	chr14	18391540	18391610	atatcgagtaaacaatgcattttgtaagactatccgtgtctatttgatgcaaTATTGCCCTTGACCCGGAt	3'	...(((((....(((((((((..(((.(((.......))))))..))))))...)))..))))).......	61	38	-13.7	5.5732	6.55289	0	0	0	0	low
efu-miR-92a_R-1_1ss11GT	TATTGCACTTTTCCCGGCCTGT	22	chr3	12183660	12183747	ttgcacagggtcagtaggtctggaattgtgctaaacgtgcaactgcaaattcgTATTGCACTTTTCCCGGCCTGCtgaaactgtgaat	3'	...(((((..((((((((((.((((..((((...((((((....)))....)))...))))..)))).))))))))))..)))))...	82	46.6	-44.4	3511.12	3818.37	3950.8	3847.21	5154.78	6193.14	middle
spu-miR-92b-3p_R+1_2ss21GT22CA	TATTGCACTTGTCCCGGCCTTAT	23	chr3	12183824	12183913	ttgggtgggtatgaaggtctcgacttgtgtcactatgttgacctcttacggttccaTATTGCACTTGTCCCGGCCTTAAtgcctacctgt	3'	..((((((((((.((((((..(((..(((.((.((((..((((......)))).)))).)))))..)))..)))))).))))))))))..	86	48.9	-39.6	57906.4	51095.5	50049.5	57152.7	62322.8	78427.1	high
efu-miR-92a_R-1_1ss12TA	TATTGCACTTGACCCGGCCTGT	22	chr3	12184370	12184463	tttggggctgcttgcaggttgggaggagagcaatatgtgagtaatttgatttctggccaTATTGCACTTGACCCGGCCTGCtcgcggtaccttg	3'	...((..((((..(((((..(((..(((.((((((((.(((.........)))....)))))))).)))..)))..)))))..))))..))...	88	52.1	-41.2	36147.8	30951.6	23603.4	12774.5	22869.8	31629.7	high
bfl-mir-92d-p3_2ss11AT21GT	TATTGCACTTTTCCTGGCCTTT	22	chr9	28630031	28630131	cattaatgtttgcattgtagaggtcaggattgatgcagtactgtgatatttacatgataagTATTGCACTTTTCCTGGCCTTTggaattcaaaccttggaa	3'	...(((.(((((.(((..(((((((((((....(((((((((((.((......)).)).)))))))))....)))))))))))..))).))))).)))...	95	36.6	-34.9	398.882	917.076	456.629	594.124	373.484	541.9	middle
spu-miR-92a_R-1_1ss22CT	TATTGCACTTGTCCCGGCCTAT	22	chr9	41377167	41377261	caatggcttcagtgtgtaggtcaggacttgttcaatacttgaaattattatgcttggTATTGCACTTGTCCCGGCCTATtcaatgcagtccacct	3'	...(((((.((.((..((((((.((((..((.(((((((....((....))....))))))).))..)))).))))))..)).)).)).)))...	89	43.2	-31.9	204759	145737	164858	358877	311013	308285	high
efu-miR-92a_R-1_1ss20TG	TATTGCACTTGTCCCGGCCGGT	22	chr9	41378719	41378797	cacactggttggaacttttgcaaaactgttgaaacctgttggttactaattcagTATTGCACTTGTCCCGGCCGGTtgg	3'	((.(((((..((.((...(((((.((((....((((....)))).......)))).)))))...)).))..))))))).	78	45.6	-26.8	206515	173851	228264	335930	243574	350679	high
bfl-mir-92d-p3_2ss11AT21GA	TATTGCACTTTTCCTGGCCTAT	22	chr9	22257510	22257576	agaggtcaggatttatgcagtactgtgatatattacatgataagTATTGCACTTTTCCTGGCCTTTg	3'	(((((((((((....(((((((((((.((.......)).)).)))))))))....))))))))))).	66	37.3	-28.1	3172.75	6571.89	5018.93	5953.26	3650.45	4611.61	middle
spu-miR-96_1ss10AG	TTTGGCACTGGCACATTTTGC	21	chr6	40986560	40986653	atgctgcatatgatgaagTTTGGCACTGGCACATTTTGCtgtatgacttatagtcagcaaattatgttagtgtcgagcttactcgtgtgagaaa	5'	...((.(((((((..((((((((((((..((...(((((((.((........)))))))))...))..))))))))))))..)))))))))...	88	39.4	-37.2	110.668	18.0204	0	22.3226	13.5412	10.4737	middle
spu-miR-96_1ss10AG	TTTGGCACTGGCACATTTTGC	21	chr6	43607496	43607589	atgctgcatatgatgaagTTTGGCACTGGCACATTTTGCtgtatgacttatagtcagcaaattatgttagtgtcgagcttactcgtgtgagaaa	5'	...((.(((((((..((((((((((((..((...(((((((.((........)))))))))...))..))))))))))))..)))))))))...	88	39.4	-37.2	110.668	18.0204	0	22.3226	13.5412	10.4737	middle
hsa-miR-101-3p_L+1R-3	GTACAGTACTGTGATAACT	19	chr17	22302785	22302868	tccctgaatatccttggtatgtaaGTACAGTACTGTGATAGCTtacaacagcactggtatcattgcactctacataatcagatg	5'	...((((.(((...(((..(((((...((((.((((...........)))).))))......)))))..))).))).))))...	78	39.3	-17.5	0	0	39.9151	0	0	7.74143	middle
hsa-miR-101-3p_L+1R-3	GTACAGTACTGTGATAACT	19	chr3	36857101	36857141	atatatagtagtgctctttatgGTACAATACTGTGATAACT	3'	...((((((((((((......)))))..)))))))......	32	29.3	-8.4	0	0	39.9151	0	0	7.74143	middle
spu-mir-125-p5_2ss5TG19GT	TCCCGGAGACCCTAACTTT	19	chr5	17859717	17859800	GCCCGGAGACCCTAACTTTttccccttcagaatagagtacagagtgaataaaattagcaggcattttgtgcgccggtcttcagt	5'	....(((((((....((..(((.......))).)).((((((((((...............))))))))))...)))))))...	77	46.4	-19.8	7.96172	0	0	0	0	0	middle
ola-mir-125c-p5_2ss18CA19TG	TTTGAAATTGTGTCTCTAG	19	chr6	36557100	36557151	TTTGAAATTGTGTCTCTAGtggtgagttttatgtcccattaatggaccatgt	5'	........((.((((.((((((.((........))))))))..))))))...	41	36.5	-10.1	7.16555	0	0	0	0	0	middle
ola-mir-125c-p5_2ss18CA19TG	TTTGAAATTGTGTCTCTAG	19	chr6	37165339	37165390	TTTGAAATTGTGTCTCTAGtggtgagttttatgtcccattaatggaccatgt	5'	........((.((((.((((((.((........))))))))..))))))...	41	36.5	-10.1	7.16555	0	0	0	0	0	middle
hsa-miR-133a-3p_R+1_1ss21TC	TTTGGTCCCCTTCAACCAGCCGC	23	chr2	44776384	44776474	ccaatgttatgctctagctggtaaacgggaaccaaatcgtgacattctataatgaTTTGGTCCCCTTCAACCAGCCGTagcactgcatttt	3'	..(((((..((((...((((((....(((.((((((((((...........)))))))))).)))....))))))...))))..)))))..	87	44	-36	2659.21	1093.68	312.934	499.682	95.7329	2569.24	middle
hsa-miR-142-5p_R-2	CATAAAGTAGAAAGCACTA	19	chr1	38802178	38802257	ttgtaaagaaatcacgtgaccacattatacagttccatatggatcatctctCATAAACTAGAAAGCACTAttctttaaat	3'	...(((((((.....(((...............(((....))).....(((........)))...)))..)))))))...	74	31.2	-7	0	0	0	0	0	3.64303	middle
hsa-miR-142-5p_R-2	CATAAAGTAGAAAGCACTA	19	chr1	39224840	39224882	tacagttccatatggatcatctctCATAAACTAGAAAGCACTA	3'	...((((...((((((.....)).))))))))...........	29	34.9	-2.4	0	0	0	0	0	3.64303	middle
hsa-miR-148a-3p	TCAGTGCACTACAGAACTTTGT	22	chr11	9218197	9218378	aaatccctccaccaaatgcaggaagcaattagcaccagaacaattcaagtgtaagagacagaggcaggctctaaaatatgtcctaaattcaaaagatgccagaaagcctactccaataggTCAGTGCACTGCAGAACTTTGTggtgttcagtatcagggtcagtggcggagctaggggtatt	3'	..((((((((.(((...((..((..(....(((((((.((...(((.((((((...(((..((((.((((((.....((.......)).....))).))).....))))..........)))..))))))...)))..)).)))))))..)..))...))...))).)))....)))))...	177	45.1	-42.6	66.8784	17.6928	145.291	0	9.44733	111.112	middle
oan-mir-153-1-p5_2ss14CG19CT	TCTCTCTCTCTCTGACAGT	19	chr23	2576346	2576484	TCTCTCTCTCTCTGACAGTtatgcctttcaaatgcacaaaatgacatcacataaaatggttactacaattgcttaattaacctggttgggtgccagcatcaccatagcaactgtatctatcattttttggcaagatatt	5'	.................((..((((......(((((.....)).))).....((((((((...((((.(((((........(((((.....))))).........))))).))))...))))))))..))))..))...	119	36.7	-26	0	2.29351	0	0	0	11.8398	middle
oan-mir-153-1-p5_2ss14CG19CT	TCTCTCTCTCTCTGACAGT	19	chr7	14406079	14406126	TCTCTCTCTCTCTGACAGTcacagcaggcttcttctgtacggtcatgt	5'	............((((.((.((((.((....)).)))))).))))...	33	50	-9.3	0	2.29351	0	0	0	11.8398	middle
spu-miR-153-3p_R-4	TTGCATAGTCACAAAAGT	18	chr3	44799173	44799290	gcaattttcacattttcatataattttggactacaagtcttggctcatgttattgcagtttgcaaatatatacacatcacTTGCATAGTCACAAAAGTttgaaatatgtgaaaatatt	3'	...(((((((((((((((.....(((((((((((((((..((....((((..((((.....))))..))))...))..)))))..))))).)))))...))))).))))))))))...	112	28.8	-32.3	0	0	6.38642	0	0	2.27689	low
spu-miR-153-3p_R-4	TTGCATAGTCACAAAAGT	18	chr3	46302913	46303030	gcaattttcacattttcatacaattttggactacaagtcttggctcatgttattgcagtttgcaaatatatacacatcacTTGCATAGTCACAAAAGTttgaaatatgtgaaaatatt	3'	...(((((((((((((((.((..(((((((((((((((..((....((((..((((.....))))..))))...))..)))))..))))).))))))).))))).))))))))))...	112	29.7	-32.6	0	0	6.38642	0	0	2.27689	low
lva-miR-193-3p	TACTGGCCAGCACAATCCCAGA	22	chr11	37564199	37564287	atacttgtaaccgtacggggtcgtgctgggaagtctgtaaggtaattcccgtcaTACTGGCCAGCACAATCCCAGAtggttattagaaa	3'	...((..(((((((..(((((.(((((((..(((.((...((......))..)).)))..))))))).)))))..)))))))..))...	83	47.2	-37.1	614.645	834.838	860.57	343.424	257.597	512.756	middle
ggo-mir-197-p3_1ss13TG	CTCTGGGGGCTGGGCCGG	18	chr17	17387268	17387380	gcaggtctccaaggtgatcagcctctgaccaaacagaacaatgtaggtaagggaagtcggcaagccggatccgtaacttcgggacaaggattggCTCTGGGGGCTGGGCCGGt	3'	((.((..(((.((((.....))))...(((..(((......))).)))...)))..)).))..(((((.((((...(..((((............))))..)..)))))))))	50	57.5	-33.8	28.6622	40.3002	685.741	1128.15	88.1751	102.005	middle
ggo-mir-197-p3_2ss13TG19GT	CTCTGGGGGCTGGGCCGGT	19	chr17	17402303	17402415	gcaggtctccaaggtgatcagcctctgaccaaacagaacaatgtaggtaagggaagtcggcaagccggatccgtaacttcgggacaaggattggCTCTGGGGGCTGGGCCGGT	3'	((.((..(((.((((.....))))...(((..(((......))).)))...)))..)).))..(((((.((((...(..((((............))))..)..)))))))))	50	57.5	-33.8	44.5856	71.7541	712.085	1347.08	123.13	140.256	middle
ggo-mir-197-p3_2ss13TG19GT	CTCTGGGGGCTGGGCCGGT	19	chr17	17417336	17417448	gcaggtctccaaggtgatcagcctctgaccaaacagaacaatgtaggtaagggaagtcggcaagccggatccgtaacttcgggacaaggattggCTCTGGGGGCTGGGCCGGT	3'	((.((..(((.((((.....))))...(((..(((......))).)))...)))..)).))..(((((.((((...(..((((............))))..)..)))))))))	50	57.5	-33.8	44.5856	71.7541	712.085	1347.08	123.13	140.256	middle
hsa-mir-200b-p3_2ss3GC19TC	ATCATGACGGCGGAGCCCC	19	chr6	40640332	40640390	atacttacctggcgcagggatttccgtgATCATGACGGCGGAGCCCCcagggtgaggcc	3'	...(((((((((....(((..((((((..........)))))))))))))).))))...	53	62.7	-19.9	19.1081	2.29351	29.5372	17.1712	3.14911	0	middle
hsa-mir-200b-p3_2ss3GC19TC	ATCATGACGGCGGAGCCCC	19	chr6	40657386	40657444	atacttacctggcgcagggatttccgtgATCATGACGGCGGAGCCCCcagggtgaggcc	3'	...(((((((((....(((..((((((..........)))))))))))))).))))...	53	62.7	-19.9	19.1081	2.29351	29.5372	17.1712	3.14911	0	middle
hsa-mir-200b-p3_2ss2GC18TC	TCATGACGGCGGAGCCCC	18	chr6	40641184	40641242	atacttacctggcgcagggatttccgtgaTCATGACGGCGGAGCCCCcagggtgaggcc	3'	...(((((((((....(((..((((((..........)))))))))))))).))))...	53	62.7	-19.9	0	0	27.9406	6.00992	3.77893	0	middle
hsa-mir-200b-p3_2ss2GC18TC	TCATGACGGCGGAGCCCC	18	chr6	40653975	40654033	atacttacctggcgcagggatttccgtgaTCATGACGGCGGAGCCCCcagggtgaggcc	3'	...(((((((((....(((..((((((..........)))))))))))))).))))...	53	62.7	-19.9	0	0	27.9406	6.00992	3.77893	0	middle
hsa-mir-200b-p3_1ss3GC	ATCATGACGGCGGAGCCC	18	chr6	43261515	43261573	atacttacctggcgcagggatttccgtgATCATGACGGCGGAGCCCccagggtgaggcc	3'	...(((((((((....(((..((((((..........)))))))))))))).))))...	53	62.7	-19.9	5.5732	3.60409	42.31	6.86848	4.72367	5.00916	middle
hsa-mir-200b-p3_1ss3GC	ATCATGACGGCGGAGCCC	18	chr6	43262376	43262434	atacttacctggcgcagggatttccgtgATCATGACGGCGGAGCCCccagggtgaggcc	3'	...(((((((((....(((..((((((..........)))))))))))))).))))...	53	62.7	-19.9	5.5732	3.60409	42.31	6.86848	4.72367	5.00916	middle
ccr-mir-205-p3_2ss4GA17AC	TCTATGTAGCTGTCCACT	18	chr1	10675939	10675966	tcaacatgttTCTATGTAGCTGTCCACT	3'	...(((((....)))))...........	14	39.3	-1.6	7.96172	0	0	0	0	0	low
ccr-mir-205-p3_2ss4GA17AC	TCTATGTAGCTGTCCACT	18	chr1	10676593	10676620	tcaacatgttTCTATGTAGCTGTCCACT	3'	...(((((....)))))...........	14	39.3	-1.6	7.96172	0	0	0	0	0	low
hsa-mir-218-2-p3_2ss5GT18CG	TGGTTGAACGATGGAAAGG	19	chr9	22268119	22268165	actttgttgcagccgaatcagttcgatcTGGTTGAACGATGGAAAGG	3'	...(((((.(((((..(((.....)))..))))))))))........	36	46.8	-12.2	0	3.93173	0	0	0	0	middle
efu-mir-219-p3_2ss6GC18GC_3	CTCGACTCTCCGGCTCGCCCG	21	chr17	17376137	17376181	tcagagcctgggagattcgtggaCTCGACTCTCCGGCTCGCCCGc	3'	...(((((..(((((.(((......))).))))))))))......	36	66.7	-19.5	46.9741	14.744	579.567	677.404	57.9436	27.3227	middle
efu-mir-219-p3_2ss6GC18GC_1	CTCGACTCTCCGGCTCGCC	19	chr17	17388826	17388869	tcagagccggggagattcgtggaCTCGACTCTCCGGCTCGCCcg	3'	...(((((((((((..(((......)))))))))))))).....	36	68.2	-24.3	46.9741	14.744	579.567	677.404	57.9436	27.3227	middle
efu-mir-219-p3_2ss6GC18GC_2	CTCGACTCTCCGGCTCGCCC	20	chr17	17403861	17403905	tcagagccggggagattcgtggaCTCGACTCTCCGGCTCGCCCgc	3'	...(((((((((((..(((......))))))))))))))......	36	68.9	-24.3	46.9741	14.744	579.567	677.404	57.9436	27.3227	middle
efu-mir-219-p3_2ss6GC18GC_2	CTCGACTCTCCGGCTCGCCC	20	chr17	17418894	17418936	tcagagccggggagattcgtggaCTCGACTCTCCGGCTCGCCC	3'	...(((((((((((..(((......))))))))))))))....	36	67.4	-24.3	46.9741	14.744	579.567	677.404	57.9436	27.3227	middle
efu-mir-219-p3_2ss6GC18GC_4	CTCGACTCTCCGGCTCGCCCGA	22	chr7	27915917	27915961	tcagagccggggagattcgtggaCTCGACTCTCCGGCTCGCCCGC	3'	...(((((((((((..(((......))))))))))))))......	36	68.9	-24.3	46.9741	14.744	579.567	677.404	57.9436	27.3227	middle
aca-mir-221-p3_1ss1CT	TAATGTAGAATTCTGTTT	18	chr20	274611	274696	caggttcatagattggttaaatcgactgtgtgaactagtattgtgtacatgTAATGTAGAATTCTGTTTcctgatttatgaacaat	3'	...((((((((((..(..((...(((((..(..((..((((...))))..)).)..)))...))..))..)..))))))))))...	80	32.6	-18.1	4.77703	0	0	0	0	0	low
aca-mir-221-p5_1ss1CT	TAATGTAGAATTCTGTTT	18	chr20	19591876	19591897	TAATGTAGAATTCTGTTTcctg	5'	.......(((......)))...	12	31.8	0	4.77703	0	0	0	0	0	low
spu-miR-242	TTGCGTAGGCGTTGTGCACAGT	22	chr6	29127442	29127531	tacgactgtagggtgTTGCGTAGGCGTTGTGCACAGTgtttccgtacactacaatTGTGCATCTCACCCACGCAAAGcactgcagtttta	5'	...((((((((.(..((((((.((.((.(((((((((((......))))......)))))))...))))))))))..).))))))))...	84	48.9	-34	12.7388	7.86346	0	0	3.14911	0	middle
pmi-mir-242-p3_1ss15GA	TGTGCATCTCACCCACGCAAAG	22	chr6	29127442	29127531	tacgactgtagggtgTTGCGTAGGCGTTGTGCACAGTgtttccgtacactacaatTGTGCATCTCACCCACGCAAAGcactgcagtttta	3'	...((((((((.(..((((((.((.((.(((((((((((......))))......)))))))...))))))))))..).))))))))...	84	48.9	-34	0	3.93173	0	0	0	0	low
spu-miR-278-3p	TCGGTGGGACTTTCGTTCGATT	22	chr5	36434783	36434904	cgattcaaatgtgtttgtgcttctacttctgttagaacgaaagccctgtcaatcggaaaataatttatacggaTCGGTGGGACTTTCGTTCGATTagaagcaggagctatcatcgtgaagat	3'	...((((...(((.....((((((.((((((...(((((((((.((..((.(((.................))).))..)).)))))))))...)))))).))))))...)))..))))...	116	41	-40.2	36745.7	30707.5	2585.7	1787.52	6903.16	25587.2	high
spu-miR-278-3p	TCGGTGGGACTTTCGTTCGATT	22	chr5	38699511	38699632	cgattcaaatgtgtttgtgcttctacttctgttagaacgaaagccctgtcaatcggaaaataatttatacggaTCGGTGGGACTTTCGTTCGATTagaagcaggagctatcatcgtgaagat	3'	...((((...(((.....((((((.((((((...(((((((((.((..((.(((.................))).))..)).)))))))))...)))))).))))))...)))..))))...	116	41	-40.2	36745.7	30707.5	2585.7	1787.52	6903.16	25587.2	high
oha-mir-301a-p5_2ss7GC17CT	ACAGGACCTCTGACTTTA	18	chr22	11143604	11143740	ACAGGACCTCTGACTTTAtggagttcacaacaagcgaatcatgtgagtctttttcttaaatgtgtaaacatttacaatttaaaatatttagtaaacaaaacatttttgtgtatggtatttcctgttagtagtccgga	5'	...((((..(((((.....(((.((((((............)))))))))......(((((((....))))))).......((((((...(((.((((((...)))))).))).))))))...)))))..))))...	131	31.4	-25.7	221.336	9.82933	0	0	0	0	middle
sko-miR-365-3p_2ss10TG19TC	TAATGCCCTGTGAAATCCCAAA	22	chr11	37552836	37552941	attggacttggttctgggatctcatgggtgcattgcgacttggtctaaaacgacctttacgtacatacgTAATGCCCCGTGAAATCCCAAAacacatgcatccaaa	3'	.(((((..(((((.((((((.(((((((.((((((((((..((((......)))).....)).....))))))))))))))).)))))).))).))....))))).	104	45.3	-44.2	65.2861	47.8361	17.5626	0	9.44733	31.8765	middle
spu-miR-375_L+1R-1	TTTGTTCGTTCGGCTCGCGTCA	22	chr23	13510727	13510795	gaacgagcccaacgtgcaaaacttagtctttcgttaacagcagtTTTGTTCGTTCGGCTCGCGTCAata	3'	((.((((((.((((..(((((((..................)))))))..)))).))))))..))....	65	46.4	-22.7	17339	27465.8	28108.2	12638	39336.2	56817.5	high
mmu-mir-489-p3_2ss10CA17TA	GTGTGATGAAACTTTCAAAA	20	chr20	3091211	3091230	GTGTGATGAAACTTTCAAAA	3'	...(((........)))...	14	30	-0.3	9.55406	0	0	0	0	0	low
mmu-mir-489-p3_2ss10CA17TA	GTGTGATGAAACTTTCAAAA	20	chr20	22836628	22836647	GTGTGATGAAACTTTCAAAA	3'	...(((........)))...	14	30	-0.3	9.55406	0	0	0	0	0	low
hsa-miR-574-3p	CACGCTCATGCACACACCCACA	22	chr6	30674820	30674858	CACGCACATGCACACACCCACAtatacacacagtggcgg	5'	...((....))......((((...........))))...	19	56.4	-4.5	7.96172	3.93173	28.7389	0	0	0	middle
aca-mir-737-p5_1ss18AT	AAGAAAATGCTGCAAAGT	18	chr11	14112847	14112985	cAAGAAAATGCTGCAAAGTtggaatgaaggtagccgataagggacttgattgtgatatcgattatgatgtcgttgaaaaccgagataacaacgcagcttatcggaataacattaaagatgaactttcatcctcctttgt	5'	............((((((..((.((((((((..((((((((.....((((((......))))))...((.(((((.............))))))).)))))))).....((((...)))).))))))))))..))))))	127	38.1	-34.3	6.36938	0	0	0	0	0	middle
aca-mir-737-p3_1ss18AT	AAGAAAATGCTGCAAAGT	18	chr2	29765287	29765315	taatagtatggAAGAAAATGCTGCAAAGT	3'	...((((((........))))))......	20	31	-3.6	6.36938	0	0	0	0	0	middle
aca-mir-737-p5_2ss1AC19AT	CAAGAAAATGCTGCAAAGT	19	chr4	50245608	50245632	CAAAAAAATGCTGCAAAGTattact	5'	......((((((....))))))...	16	28	-3.9	6.36938	0	0	0	0	0	middle
bta-mir-940-p5_2ss11GA17GC	CCAGGAGTGGAGCCTGCG	18	chr17	17398157	17398186	CCAGGAGTGGAGCCTGCGgcttaatttgac	5'	....((((..((((...))))..))))...	23	56.7	-6	0	11.7952	11.1762	36.0595	3.14911	0	middle
ppy-mir-1246-p5_2ss7CA20TA	TGTATAATTGAATGGGTTTA	20	chr9	41368758	41368802	gTGTATAATTGAATGGGTTTAtggaatacctgaagtgttataaat	5'	...((((((.....((((.........)))).....))))))...	39	28.9	-5.1	7.96172	0	0	0	0	0	middle
cgr-miR-1260_L+2_1	AAATCCCACCGCTGCCACCA	20	chr1	8464702	8464736	gtcggcacgaaatacAAATCCCACCGCTGCCACCA	3'	...((((((...............)).))))....	28	57.1	-5.9	0	0	8.78132	5.15136	0	0	middle
cgr-miR-1260_L+2_1	AAATCCCACCGCTGCCACCA	20	chr7	16631757	16631815	AAATCCCACCGCTGCCACCAtgtcacaaaaatagaaatagacatcaattatagcggaaa	5'	........((((((.....(((((...............)))))......))))))...	48	39	-11.2	0	0	8.78132	5.15136	0	0	middle
cgr-miR-1260_L+1	TATCCCACCGCTGCCACCA	19	chr1	63839243	63839293	TATCCCACCGCTGCCACCActgtaacgattattctttccaaggtagcgtag	5'	........(((((((..........................)))))))...	40	49	-9.7	0	1.63822	45.5032	49.7965	0	2.27689	middle
cgr-miR-1260_L+1	TATCCCACCGCTGCCACCA	19	chr21	19286692	19286725	TATCCCACCGCTGCCACCAcgtgtaacgttgacc	5'	.....((.((.(((........))).)).))...	26	58.8	-2.5	0	1.63822	45.5032	49.7965	0	2.27689	middle
cgr-miR-1260_L+1_1ss8CT	AATCCCATCGCTGCCACCA	19	chr10	27632061	27632090	ataggcactagAATCCCATCGCTGCCACCA	3'	...((((...((......))..))))....	23	53.3	-5.9	11.1464	4.25938	118.947	97.0173	8.18769	5.00916	middle
cgr-miR-1260_L+1_1ss8CT	AATCCCATCGCTGCCACCA	19	chr22	7563280	7563309	ataggcactagAATCCCATCGCTGCCACCA	3'	...((((...((......))..))))....	23	53.3	-5.9	11.1464	4.25938	118.947	97.0173	8.18769	5.00916	middle
hsa-mir-1260b-p5_1ss8AG	TCCCACCGCTGCCACCATT	19	chr10	33951857	33951894	TCCCACCGCTGCCACCATTgtacatctcatgggcaatc	5'	.........((((.....((.......))..))))...	26	55.3	-4.4	0	3.60409	0	0	1.88947	3.18765	low
hsa-mir-1260b-p5_1ss8AG	TCCCACCGCTGCCACCATT	19	chr22	7151568	7151605	TCCCACCGCTGCCACCATTgtgatgagtttcagtgaac	5'	......(((((..(((((....))).))..)))))...	29	52.6	-7.5	0	3.60409	0	0	1.88947	3.18765	low
cgr-miR-1260_L+2_2	GAATCCCACCGCTGCCACCA	20	chr12	26793362	26793463	GAATCCCACCGCTGCCACCAatgtaacgccgccaacgtctggtagtgtaaaacctgtctcgaaaccaactggaggagagtaggggaggtagatgggggacgg	5'	...((((.((((((((.((......((((..(((.....)))..))))....((((.(((....((....))....))))))))).))))).)))))))...	96	56.9	-38.1	0	0	8.78132	5.15136	0	0	middle
cgr-miR-1260_L+2_2	GAATCCCACCGCTGCCACCA	20	chr4	18519253	18519354	GAATCCCACCGCTGCCACCAatgtaacgccgccaacgtctggtagtgtaaaacctgtctcgaaaccaactggaggagagtaggggaggtagatgggggacgg	5'	...((((.((((((((.((......((((..(((.....)))..))))....((((.(((....((....))....))))))))).))))).)))))))...	96	56.9	-38.1	0	0	8.78132	5.15136	0	0	middle
hsa-miR-1260b_R-1	ATCCCACCACTGCCACCA	18	chr12	31691526	31691570	gttgtgcatattgttactcATCCCACCACTGCCACCAtgcacctg	3'	...((((((..((...................))..))))))...	39	51.1	-5.1	3.98086	3.27644	7.98302	0	0	0	low
cgr-miR-1260_1ss6AG	ATCCCGCCGCTGCCACCA	18	chr14	14343704	14343777	gaATCCCGCCGCTGCCACCAatggaaatctgtctcgaaaccaaccgtagggaaggggcggtagatgggggacgg	5'	...((((.((((((((.((...(((......))).....((..((....))..)))).))))).)))))))...	68	60.8	-23.7	0	0	0	0	0	6.37529	low
hsa-miR-1260a	ATCCCACCTCTGCCACCA	18	chr15	5810437	5810541	ATCCCACCTCTGCCACCAtgcaattacactcaatcgtgatcactcaaacatgtatcaccatgatatcttaatacctaaatggatcgcgtaaacagtcaagcacga	5'	..........(((......))).....(((....(((((((..........(((((.....))))).(((.....)))...))))))).....))).........	12	41.9	-12	24.6813	11.1399	478.183	545.186	70.5401	25.5012	middle
hsa-miR-1260a	ATCCCACCTCTGCCACCA	18	chr7	25357881	25358003	ATCCCACCTCTGCCACCAttaaacgatgtgattacaattagacggcaccatgttggaggtttaatggtcgttatagtttacctgtgtctacatgtctaccacaacaagaaataatgcagaacc	5'	........(((((.((((((((((..(((....)))......(..(.....)..)...)))))))))).(((...((..((.(((....))).))..))...)))..........)))))...	112	41.5	-21	24.6813	11.1399	478.183	545.186	70.5401	25.5012	middle
bta-miR-1260b_L+1_1ss10AG	GATCCCACCGCTGCCACCA	19	chr17	19325795	19325933	aGATCCCACCGCTGCCACCAatcaataacgtatagttccgaggacactaacaagacactctaaatcagaattggtctaggatatattaagggaaaccaagacacgtttgagagacagggttggggtgggggtggggagg	5'	...(((((((.(..((.((((((......((.((((((....)).))))))......(((....(((((....((((..((....))..((....)).))))...))))))))....))))))))..).)))))))...	133	48.2	-45	11.1464	0	35.1253	25.7568	0	0	middle
bta-miR-1260b_L+1_1ss10AG	GATCCCACCGCTGCCACCA	19	chr23	16049144	16049243	cgagctggtccagctattccgtcttgatGATCCCACCGCTGCCACCAgtgtaacgattttgggggtgggggttgagattgggtagcgttaggccggcagg	5'	...(((((((..((((..(..(((..((..(((((((.((....................)).)))))))))..)))..)..))))....)))))))...	94	59	-41.2	11.1464	0	35.1253	25.7568	0	0	middle
hsa-miR-1260a_L+1_1ss10TG	CATCCCACCGCTGCCACCA	19	chr2	40598668	40598708	CATCCCACCGCTGCCACCAagtgtaacgttgaccagtgtct	5'	........(((((....(((........)))..)))))...	30	56.1	-3.7	10.3502	0	30.3355	23.1811	0	0	middle
hsa-miR-1260a_L+1_1ss10TG	CATCCCACCGCTGCCACCA	19	chr7	1068515	1068546	aaaggcaccaagtCATCCCACCGCTGCCACCA	3'	...((((....((......))...))))....	25	59.4	-4	10.3502	0	30.3355	23.1811	0	0	middle
cgr-miR-1260_1ss2TA	AACCCACCGCTGCCACCA	18	chr3	3064772	3064910	tttaacaattctataattgagcaggtagcagtatccaactttgtgaagatgaaacaggtaagtgaggtgccaagataaAACCCACCGCTGCCACCAtgctccacatactaacctgcttgccactgtggatcctgtttct	3'	...((((..((((((..((.((((((((.((((........((((.(((((.....((((.(((.(((...........))))))...))))..))).)).))))))))...)))))))))).))))))...))))...	133	43.9	-31.3	0	0	27.1423	22.3226	0	0	middle
bta-miR-1260b_L+2_1ss11AG	CGATCCCACCGCTGCCACCA	20	chr3	5600513	5600609	caaaagtagaacactggtatgttgtaagtaaacactttaatagcatagtatccacattacaatCGATCCCACCGCTGACACCAgtgtggtacttaat	3'	...(((((..(((((((((((((((((((....))))..))))))).(((.......)))...................))))))))..)))))...	91	38.1	-22.8	7.96172	3.27644	0	0	0	0	low
hsa-miR-1260a_L+2_1ss11TG	TCATCCCACCGCTGCCACCA	20	chr4	21396696	21396729	aaaggcaccaagTCATCCCACCGCTGCCACCAat	3'	...((((....((......))...))))......	25	55.9	-4	0	0	3.99151	4.2928	0	0	low
hsa-miR-1260a_L+2_1ss11TG	TCATCCCACCGCTGCCACCA	20	chr7	1177016	1177047	agaggcaccaagTCATCCCACCGCTGCCACCA	3'	...((((....((......))...))))....	25	62.5	-4	0	0	3.99151	4.2928	0	0	low
hsa-miR-1260b_R-1_1ss9AC	ATCCCACCCCTGCCACCA	18	chr6	33939050	33939129	ATCCCACCACTGCCACCAatgtaacactttcctctttatggtagcgtgggccagccggttcaggattcttggtggtattt	5'	..........(((((((((....((.((..((.......)).)).))(..((....))..).......)))))))))...	67	50	-20.7	16.7196	6.55289	106.972	144.238	16.3754	6.37529	middle
hsa-mir-1281-p5_2ss13TC19CT	CGCCTCCTCCTCCCCCCCTT	20	chr16	840482	840621	CTCCTCCTCCTCCCCCCCTTctcctcctcctcctcctcctcctcctccccttctcctcctccccttccccctcctttccttcctcccctcctccccctctactcctcttccatccccttccatccattcatagaaagttc	5'	.........................................................................(((((......................................................)))))...	1	60.7	0.034	0	0	0	9.44417	0	0	low
hsa-mir-1281-p5_2ss13TC19CT	CGCCTCCTCCTCCCCCCCTT	20	chr2	1192969	1193108	CCCCTCCTCCTCCCCCCCTTctcccccccacttcaattttttggaaaaggccctagtatatatgcacgtcaaagaatcactatgtaagatttggacgatagatgatgtttctccatgttcctcaactggccccctagaaa	5'	..................((((.........(((((....)))))...((((..(((..(((((..((((...(((((.........))))).))))..(((.......))).)))))......)))))))....)))).	121	47.1	-16.7	0	0	0	9.44417	0	0	low
hsa-mir-1302-5-p3_2ss13GC19CT	TGTAATCTTTGGCACATAT	19	chr6	34209047	34209143	cgatgcaaatttgtaattgtaagcctatgccatagctatgagtaaTGTAATCTTTGGCACATATtggcagacggtggtggcattagaagtttcaaga	3'	...((.((((((.((((.((..(((..(((((..((((.(((.........)))))))......)))))...)))....)))))).))))))))...	91	39.2	-20.3	23.8852	6.55289	0	0	0	0	middle
oan-mir-1341-p5_2ss12CA17AC	GTCATAGTTACACTGACT	18	chr8	36776410	36776473	acGTCATAGTTACACTGACTgcttcttcttgggtttcctctgacccccctgctaactttgaagg	5'	...(((.(((((((..((.....)).....(((((......)))))...)).))))).)))...	58	48.4	-10.4	0	1.63822	7.98302	0	1.57456	0	low
oan-mir-1341-p3_2ss12CA17AC	GTCATAGTTACACTGACT	18	chr8	39235134	39235272	agaactcttgaactaagtagcagaatgatgttaatcaatgatttctatctgattagggctagtgtgttgttttgacccacttccctttacacagcggatgacatGTCATAGTTACACTGACTgcttcttcttgggtttc	3'	.((((((..(((..(((((((((..((((....))))(((((...((((((...((((..((((.(((.....))).)))).))))........))))))....))))).......))).)))))).)))..)))))).	137	39.6	-37.2	0	1.63822	7.98302	0	1.57456	0	low
oan-mir-1357-p5_2ss11TG17GA	GATTATGAGAGCTGAGAGC	19	chr9	28773042	28773068	aGATTATGAGAGCTGAGAGCactctaa	5'	.......(((.((.....)).)))...	17	40.7	-4.8	0	10.4846	36.7219	6.86848	11.6517	0	middle
oan-mir-1357-p5_2ss11TG17GA	GATTATGAGAGCTGAGAGC	19	chr9	22118227	22118294	ttgtggtcaaagactaacgaGATTATGAGAGCTGAGAGCactctaacctgtcctgttattggccagct	5'	...(((((((..((..((.((.(((.(((.((.....)).)))))).))))...))..)))))))...	62	45.6	-17.2	0	10.4846	36.7219	6.86848	11.6517	0	middle
tgu-mir-1559-p5_2ss5CT18TA	GTAGTCGTGGCCGAGTGA	18	chr23	5144667	5144754	GTAGTCGTGGCCGAGTGGttaaggcgatagactagaaatctattgggatcttcccgcgcaggttCGAATCCTGCCGACTACGTAGTTC	5'	(((((((..(((..........))).(((((.......))))).(((.....)))..(((((.......)))))))))))).......	81	52.3	-25.9	0	0	55.8811	41.2109	7.55786	10.0183	middle
efu-mir-9277-p3_2ss19CT24AC	CGAATCCTGCCGACTACGTAGTTC	24	chr23	5144667	5144754	GTAGTCGTGGCCGAGTGGttaaggcgatagactagaaatctattgggatcttcccgcgcaggttCGAATCCTGCCGACTACGTAGTTC	3'	(((((((..(((..........))).(((((.......))))).(((.....)))..(((((.......)))))))))))).......	81	52.3	-25.9	0	0	0	0	6.29822	0	middle
tgu-mir-1559-p3_2ss5CT18TG	GTAGTCGTGGCCGAGTGG	18	chr15	29541148	29541203	acaaaccattgcaaaccacgatatgatacataaGTAGTCGTGGCCGAGTGGttaag	3'	...(((((((.....(((((((....(((....))))))))))...)))))))...	50	42.9	-15.6	313.692	125.488	1827.31	1335.92	168.792	136.158	middle
tgu-mir-1559-p5_2ss5CT18TG	GTAGTCGTGGCCGAGTGG	18	chr15	29541619	29541750	GTAGTCGTGGCCGAGTGGttaaggcgatagactagaaatctattgggctctgcccgcgcaggttcgaatcctgccgactacgcaatctttttattttatctgaacaacgtccaccatttaattcggtcaaca	5'	.......((((((((((((...(((((((((.((((((......((((...))))..(((((.......))))).............)))))).))))))........))).))))).....)))))))...	122	47	-33.7	313.692	125.488	1827.31	1335.92	168.792	136.158	middle
gga-mir-1607-p3_2ss5GA17GC	CATGACGGCGGAGCCCCC	18	chr6	43259793	43259851	atacttacctggcgcagggatttccgtgatCATGACGGCGGAGCCCCCagggtgaggcc	3'	...(((((((((....(((..((((((..........)))))))))))))).))))...	53	62.7	-19.9	0	0	32.7304	18.0298	3.14911	3.18765	middle
gga-mir-1607-p3_2ss5GA17GC	CATGACGGCGGAGCCCCC	18	chr6	43264950	43265008	atacttacctggcgcagggatttccgtgatCATGACGGCGGAGCCCCCagggtgaggcc	3'	...(((((((((....(((..((((((..........)))))))))))))).))))...	53	62.7	-19.9	0	0	32.7304	18.0298	3.14911	3.18765	middle
gga-mir-12257-p3_2ss14AC18GC	AGGCAGCGGGGTCCGGGC	18	chr17	17400645	17400847	CGTGCGGGGGCTTCGGCCctcgccgtcttacgccgcccgtcacggttgctcactgcgctctctgtcgaggactctgcgtgacggcctgcccccccgggggttcAGGCAGCGGGGTCCGGGCcaccggcgtctccgtcggtcgcgtgcacagcttgctgtcgcgtggccggcgggatccggagggtccggtctcgccgcggctt	3'	((.((((((((....))))))))))......(((((.(((((((...((.....))..((((....))))......)))))))(((((((((....))))..))))).((((((.(((((((.((((.(((.((((((((((((((.((((....)))))))))))))))))))))))))..))))))))))))).)))))..	25	74.4	-129.1	0	0	32.7304	50.6551	3.77893	3.64303	middle
mmu-mir-1962-p5_2ss10AT17CA	TTGCAAACTTTGTAGTAA	18	chr9	22940946	22940985	TTGCAAACTTTGTAGTAAtggaaaacaaaatatgggctta	5'	..((....(((((...........)))))......))...	35	30	-1.5	7.96172	0	0	0	0	0	middle
pmi-miR-2001-5p_R-3_1ss19GA	ATGTGACCGTTACAATGGA	19	chr15	25484865	25485010	aacgtcctcgttgtttcatattaatttcatagcaaaactcgtatagaaacgaaatgatgacatcggtcagttcggacggaacattatcacgtataactgacctcgcgtcaacatggtgaaATTTGACCGTTACAATGGAatgtaac	3'	.((((.(.((((((........((((((((........((((......)))).(((.((((...((((((((...(((((......)).)))..))))))))....)))).))).))))))))........))))))).))))...	142	39	-37.1	3.98086	0	0	0	2.20438	0	low
pmi-miR-2001-5p_R-1_1ss21AG	ATGTGACCGTTACAATGGGCG	21	chr17	13317690	13317795	gttaaaattgactcattttgcctATGTGACCGTTACAATGGGCGctttatgatttgacacacgtgccctttgttgcgatcacagcggtaacttgtgaaattttcat	5'	...((((((....((..(((((..(((((.((..((((.((((((....((......))...)))))).))))..)).)))))..)))))..))...))))))...	100	40.6	-32.3	53.3435	168.409	890.905	262.72	253.503	148.453	middle
spu-miR-2005_R-1	AGTCCAATAGGGAGGGCATTGCA	23	chr1	1699348	1699429	tagtgggtaaAGTCCAATAGGGAGGGCATTGCAgttgaaatcaaacatttctGCAGTGGCTCCTATTGGTCAGTactcaatt	5'	...((((((....((((((((..((.(((((((((((....)))......)))))))).))))))))))....))))))...	76	42.7	-31.7	8262.67	13913.1	22529.7	1214	5539.91	6645.79	high
spu-mir-2005-p3_1ss21TG	GCAGTGGCTCCTATTGGTCAGT	22	chr1	1699348	1699429	tagtgggtaaAGTCCAATAGGGAGGGCATTGCAgttgaaatcaaacatttctGCAGTGGCTCCTATTGGTCAGTactcaatt	3'	...((((((....((((((((..((.(((((((((((....)))......)))))))).))))))))))....))))))...	76	42.7	-31.7	7.96172	6.55289	0	0	0	0	middle
spu-miR-2007	TATTTCAGGCAGTATACTGGTAA	23	chr6	25192645	25192739	aacatatctgtccctgggTATTTCAGGCAGTATACTGGTAAtgaatgtttcaaatttaccatttacttcctgaaatgcttggtgttagatgtaac	5'	...(((((((...(..(((((((((((.((((...((((((((((...))))...))))))..)))).)))))))))))..)...)))))))...	89	35.8	-35.5	7.96172	22.2798	79.8302	39.4938	13.8561	40.984	middle
spu-miR-2011_L-1R+1	CCAAGGTGTGCTAGTGATGACA	22	chr14	19118954	19119028	ctttgtgattttgtcacttgtgcacctttctgttacttgacttcaCCAAGGTGTGCTAGTGATGACAtcacatag	3'	((.((((((.(..(((((.(..((((((..((...........))..))))))..).)))))..).)))))).))	75	41.3	-29	14501.5	20069.2	17150.7	6095.78	7318.53	8216.84	high
spu-miR-2011_L-1R+1_1ss19TC	CCAAGGTGTGCTAGTGACGACT	22	chr14	19120646	19120752	ggaggatatatccctcctgcggcgtcgtcactcgtgcagctttctgtaactattcacaaatttcaCCAAGGTGTGCTAGTGACGACTctgcagggagggcagccagc	3'	...((......(((((((((((.(((((((((.(..((.(((..((.................))..))).))..).))))))))).))))))).))))...))...	101	54.2	-45.8	66970.8	95842.2	37972	13836.6	28541	25421	high
spu-miR-2012	TAGTACTGGCATATGGACATTG	22	chr16	9559308	9559383	acatgtTAGTACTGGCATATGGACATTGtcctgttgtcgtgggaaatcaatgttcatgtgctggcacttaacaggt	5'	((.(((((((.(..(((((((((((((((((..(....)..)))...))))))))))))))..).))).)))).))	76	43.4	-32.6	13942.6	21487.6	14150.7	17749.9	10490.9	12600.3	high
spu-miR-2013_R+1	TGCAGCATGATGTAGTGGTGTT	22	chr5	505244	505331	tgtctgtactgtgtcgctgctatctcaagctgcattgcgatccactctcataaaTGCAGCATGATGTAGTGGTGTTacattgcagtct	3'	...(((((.(((..(((..(((..(((.((((((((..((.......))...)))))))).)))..)))..)))..))).)))))...	82	45.5	-33.7	28.6622	62.2524	50.293	78.129	23.3034	22.3135	middle
spu-miR-2013_R+1	TGCAGCATGATGTAGTGGTGTT	22	chr5	5435068	5435155	tgtctgtactgtgtcgctgctatctcaagctgcattgcgatccactctcataaaTGCAGCATGATGTAGTGGTGTTacattgcagtct	3'	...(((((.(((..(((..(((..(((.((((((((..((.......))...)))))))).)))..)))..)))..))).)))))...	82	45.5	-33.7	28.6622	62.2524	50.293	78.129	23.3034	22.3135	middle
gga-miR-2188-5p_R-1	AAGGTCCAACCTCACATGTCC	21	chr3	22985758	22985903	ttaccacaagctgatgcatgccaAAAGTCCAACCTCACATGTCCtttgaaggcacaggcagattacgtgtatacctgtaccttagcaattccaggacatttacctgaggtaagtcaaggggattctttaagtatgatctgtggcca	5'	...(((((....(((.(((((..((((.....((((..((((((((((((((.(((((...((.....))...))))).))))..)))....)))))))(((((...))))).....))))...))))..)))))))))))))...	140	44.5	-39.2	0	0	0	0	0	67.396	middle
bta-mir-2285m-3-p5_2ss15CA18AC	AATGAACTTTTTGGATACT	19	chr2	600571	600642	AATGAACTTTTTGGATACTtggaacgagtgctgctttctgaaatgatgtttcaaccaaaatactgaccagat	5'	........((((((.((((((...))))))........((((((...)))))).))))))............	52	36.1	-9.2	7.96172	0	0	0	0	0	low
bta-mir-2285m-3-p5_2ss15CA18AC	AATGAACTTTTTGGATACT	19	chr2	2813158	2813229	AATGAACTTTTTGGATACTtggaacgagtgctgctttctgaaatgatgtttcaaccaaaatactgaccagat	5'	........((((((.((((((...))))))........((((((...)))))).))))))............	52	36.1	-9.2	7.96172	0	0	0	0	0	low
bta-miR-2478_1ss2TA	GAATCCCACTTCTGACACCA	20	chr1	61607608	61607641	tagtactgGAATCCCACTTCTGACACCAgtgaaa	3'	...((((((..((........))..))))))...	28	44.1	-6.7	4.77703	3.27644	12.7728	29.1911	0	3.18765	middle
bta-miR-2478_1ss2TA	GAATCCCACTTCTGACACCA	20	chr20	350269	350352	acgactgcgctgGAATCCCACTTCTGACACCAgtgaaaagagacgcgcccaaggggggacgtggaagggggtcctagcagtaaa	5'	...(((((...((.(((((.((((...((....))........(((((((.....))).)))))))))))))))..)))))...	78	58.3	-30.7	4.77703	3.27644	12.7728	29.1911	0	3.18765	middle
bta-miR-2478_L+1	CGTATCCCACTTCTGACACCA	21	chr12	8964275	8964334	CGTATCCCACTTCTGACACCAatgaaatggacccaaaaggcttaagaaaaggagtggaca	5'	......((((((((....(((......)))..((....)).........))))))))...	51	45	-13.4	7.96172	3.60409	63.8642	65.2506	5.03858	4.0984	middle
bta-miR-2478_L+1	CGTATCCCACTTCTGACACCA	21	chr23	20362638	20362661	tcCGTATCCCACTTCTGACACCAt	3'	...((.((........)).))...	18	50	0.8	7.96172	3.60409	63.8642	65.2506	5.03858	4.0984	middle
bta-miR-2478_1ss2TG	GGATCCCACTTCTGACACCA	20	chr4	39406913	39407021	caccttcttatatgtcttctactctGGATCCCACTTCTGACACCAatgaagagaaacgcaaatttgaggtagtaagccttgggaaaagaaacacacaaccaggaagtat	5'	...((((((...(((.......(((...((((.((((..........))))..............(((((.....)))))))))..))).....)))...))))))...	103	41.3	-18.7	0	0	4.78981	0	0	0	low
bta-miR-2478_1ss2TG	GGATCCCACTTCTGACACCA	20	chr7	19067734	19067839	ttgaacttctctccaccaaccgtttcaccgatgattgtccacgactgcgctgGGATCCCACTTCTGACACCAttgaagcgaaccgcggatggcgggggaagttacc	3'	...((((((((.((.(((.(((((((..(((((..((((..((....)).(((....))).....)))).)))))....)))..)))).))).))))))))))...	100	55.7	-32.6	0	0	4.78981	0	0	0	low
bta-miR-2478_L+2	TCGTATCCCACTTCTGACACCA	22	chr6	13281820	13281881	TCGTATCCCACTTCTGACACCAatgaaatggacccaaaaaggcttaagaaaaggggtggaca	5'	.......((((..((....(((......)))..((.....)).........))..))))...	52	45.2	-12.6	32.6431	6.55289	41.5117	38.6352	7.24295	5.00916	middle
bta-miR-2478_L+2	TCGTATCCCACTTCTGACACCA	22	chr8	36122871	36122905	tgaaggcgtgggtTCGAATCCCACTTCTGACACCA	3'	...((..(((((.......)))))..)).......	25	54.3	-9.3	32.6431	6.55289	41.5117	38.6352	7.24295	5.00916	middle
bta-miR-2478	GTATCCCACTTCTGACACCA	20	chr8	27602903	27602976	tgatgccttatttgttctgcatGTATCCCACTTCTGACACCAttgtgaggatacgcaggaataaataggcagga	5'	...((((.((((((((((((..(((((((((...((....))..))).))))))))).)))))))))))))...	68	43.2	-28.1	5.5732	0	8.78132	7.72705	0	0	middle
mmu-mir-3105-p3_2ss1CA19CA	AAGGCTCTGGAGAGCAAGA	19	chr3	29130186	29130273	ctcaattttttgttgttgtctttaattcattccaggcgatacAAGGCTCTGGAGAGCAAGAtggacgaggcattaaagaagaatttgg	3'	..(((.(((((.((..((((((...((((((((((((........)).))))).......))))).))))))...)).))))).))).	85	39.8	-20.8	8.75789	0	0	0	0	0	low
mmu-mir-3105-p3_2ss1CA19CA	AAGGCTCTGGAGAGCAAGA	19	chr3	25552576	25552695	cgattttctgtacttctcaatttgtttttgttgtcttttaattcattccaggcgatacAAGGCTCTGGAGAGCAAGAtggacgaggcattaaagaagaatttggaaattaaagaagagaa	3'	...((((((.((.((..(((.((.(((((..((((((....((((((((((((........)).))))).......))))).))))))...))))).)).)))..)).)).))))))...	114	35.8	-26.4	8.75789	0	0	0	0	0	low
hsa-mir-3145-p5_1ss16TC	AATGGAATGAGATATCTT	18	chr20	14005259	14005363	AATGGAATGAGATATCTTtggaattgtgttgggtagaaatgattctggaaagtcatgaaaatgaagaatcaatcaattgaaagactagtccatgaaatgtcaaag	5'	.......(((.((.((..((((...((.((.........(((((((......((((....))))))))))).........)).))...)))).)).)).)))...	95	32.4	-20.5	14.3311	0	0	0	0	0	middle
hsa-mir-3678-p3_2ss13TC18AT	GTGTTGAATGATCGGTGT	18	chr23	4129637	4129747	tcatgcgtactgtatttgtcatcagtgtcgaacaatcggtgtcgatatattcgGTGTTGAATGATCGGTGTcggaatgatcggtgttgaacgatcataaagtgcagcagct	3'	....((...(((((((((((.((((..((((.((.((((..(((((.((((((....)))))))))))..))))..)).))))..))))..)))....))))))))..)).	106	44.1	-34.4	15.9234	0	0	0	0	0	middle
hsa-mir-3935-p3_2ss14TC17TA	AAGGAGCTGATGGCTGAAT	19	chr11	18601500	18601533	atgtagactcaactgAAGGAGCTGATGGCTGAAC	3'	...(((.(((........))))))..........	21	47.1	-3.3	5.5732	0	0	0	0	0	middle
hsa-mir-3935-p3_2ss14TC17TA	AAGGAGCTGATGGCTGAAT	19	chr11	24307211	24307244	atgtagactcaactgAAGGAGCTGATGGCTGAAC	3'	...(((.(((........))))))..........	21	47.1	-3.3	5.5732	0	0	0	0	0	middle
cin-mir-4185-p3_2ss9AG20GC	TTGTATTCGTACTGTCTGACC	21	chr6	33424317	33424383	caaggtcatgattataggggactccccctttacatgaatgtccTTGTATTCGTACTGTCTGACCctg	3'	((.(((((.(((...(((((....)))))....(((((((......)))))))...)))))))).))	67	46.3	-19.9	27.0698	20.3139	32.7304	12.0198	11.6517	0	middle
cin-mir-4185-p3_2ss9AG20GC	TTGTATTCGTACTGTCTGACC	21	chr6	33429355	33429450	tacattggggagtgatgacatcatcaaggtcatgattataggggactcccccttcacatgaatgtccTTGTATTCGTACTGTCTGACCctggtatc	3'	...((..(((...(((.((.....(((((.(((......(((((....)))))........))).))))).....))...)))...)))..))...	90	45.8	-27.3	27.0698	20.3139	32.7304	12.0198	11.6517	0	middle
hsa-mir-4766-p5_2ss12TA20TC	AGAGCAGTTGGAGTTTATTC	20	chr3	44590380	44590415	AGAGCAGTTGGAGTTTATTCtggaagctcacaaagc	5'	.((((..(..(((....)))..)..)))).......	28	44.4	-10	8.75789	0	0	0	0	0	low
hsa-mir-4766-p5_2ss12TA20TC	AGAGCAGTTGGAGTTTATTC	20	chr3	46092808	46092841	aaAGAGCAGTTGGAGTTTATTCtggaagctcaca	5'	...((((..(..(((....)))..)..))))...	28	41.2	-10	8.75789	0	0	0	0	0	low
bbe-mir-4889b-p5_2ss4CG18AG	GGTGGATTGTAAAGTCTGC	19	chr7	19269056	19269079	acAGTGGATTGTAAAGTCTGCaat	5'	...(..((((....))))..)...	18	37.5	-6.3	17.5158	1.63822	0	0	0	0	middle
bfl-mir-4889b-p3_2ss3TG17AG	GTGGATTGTAAAGTCTGC	18	chr7	19269056	19269079	acAGTGGATTGTAAAGTCTGCaat	3'	...(..((((....))))..)...	18	37.5	-6.3	6.36938	1.63822	0	0	0	0	middle
bbe-mir-4889b-p5_2ss4CG18AG	GGTGGATTGTAAAGTCTGC	19	chr23	7106828	7106914	ctcttaccaaccttgcaaaattgtgagaaggtcCGTGGATTGTAAAGTCTGCaatgactataattcgaatcgcaaagttggtaattt	5'	...((((((((.((((....(((......((((.(..((((....))))..)...))))......)))...)))).))))))))...	81	37.9	-23.7	17.5158	1.63822	0	0	0	0	middle
mmu-mir-5112-p5_2ss15CT18GT	GGGGTGTAGCTCAGTGGTAGAGC	23	chr13	16911338	16911414	caagGGGGTGTAGCTCAGTGGTAGAGCgcgcgctttgcatgtgcgaggccccgggttcaatccccggcacctccagg	5'	...(((((((..((((.......))))....(((((((....))))))).(((((.......))))))))))))...	71	66.2	-33.9	0	0	0	0	0	4.0984	middle
mmu-mir-5112-p5_2ss15CT18GT	GGGGTGTAGCTCAGTGGTAGAGC	23	chr13	16911631	16911706	tcagcttggGGGGTGTAGCTCAGTGGTAGAGCgcgcgctttgcatgcgcgaggccccgggttcaatccccggcacc	5'	...((.(((((..((.(((((...(((...((((..((...))..))))...)))..)))))))..)))))))...	70	67.1	-31.7	0	0	0	0	0	4.0984	middle
mmu-mir-5119-p5_2ss5TA19GA	CATCACATCCTGGGGCTGA	19	chr14	33248255	33248293	tCATCACATCCTGGGGCTGAagcaggtcccaagggttcg	5'	.......(((((((((((......))))))).))))...	29	59	-14.8	0	0	0	0	3.14911	0	middle
mmu-mir-5119-p5_2ss5TA19GA	CATCACATCCTGGGGCTGA	19	chr22	20012332	20012443	CATCACATCCTGTGGCTGAcatggggtcatacacattgtaatctccctttcttactttacaccatgggaaacaaacctatggtcagtatatacataacattgttagctatta	5'	...........((((((((((.((((...(((.....)))...)))).....((((....((((((((.......)))))))).))))............))))))))))..	99	38.4	-29.4	0	0	0	0	3.14911	0	middle
mmu-mir-6236-p5	CAACTCACCTGCCGAATCAACTAGC	25	chr15	31814494	31814579	aCAACTCACCTGCCGAATCAACTAGCcctgaaaatgaatggcgctgagcatgatggctgtgccgggccgtcggggcaaggagaact	5'	.................((..((.(((((((.......((((((..(((......))))))))).....))))))).))..))...	66	57	-27.2	348.723	114.348	1364.3	3614.54	409.699	172.588	middle
mmu-mir-6236-p5_1ss9GT	ACTCACCTTCCGAATCAACTAGCCC	25	chr15	26955382	26955466	caACTCACCTGCCGAATCAACTAGCCCtgaaaatgaatggcgctgagcatgatggctgtgccgggccgtcggggcaaggagaact	5'	................((..((.(((((((.......((((((..(((......))))))))).....))))))).))..))...	66	57.6	-27.2	25.4775	0	11.9745	70.402	3.14911	2.27689	middle
mmu-mir-6236-p3_3	CTCACCTGCCGAATCAACTAGC	22	chr17	17386479	17386594	aaaaggtgttggttgatacagacagcaggacggtggccatggaagtcggcatccgctaaggagtgtgtaacaaCTCACCTGCCGAATCAACTAGCcctgaaaatgaatggcgctga	3'	...(((.((((((((((.......(((((.(((..(((.........)))..))).....((((........)))).)))))...)))))))))))))..................	95	50.9	-33.8	268.31	73.0647	1034.6	2783.45	293.812	127.051	middle
mmu-mir-6236-p3_2	CAACTCACCTGCCGAATCAACTAGCC	26	chr17	17401514	17401629	aaaaggtgttggttgatacagacagcaggacggtggccatggaagtcggcatccgctaaggagtgtgtaaCAACTCACCTGCCGAATCAACTAGCCctgaaaatgaatggcgctga	3'	...(((.((((((((((.......(((((.(((..(((.........)))..))).....((((........)))).)))))...)))))))))))))..................	95	50.9	-33.8	268.31	73.0647	1034.6	2783.45	293.812	127.051	middle
mmu-mir-6236-p3_1	CAACTCACCTGCCGAATCAACTAGC	25	chr17	17416547	17416663	aaaaggtgttggttgatacagacagcaggacggtggccatggaagtcggcatccgctaaggagtgtgtaaCAACTCACCTGCCGAATCAACTAGCcctgaaaatgaatggcgctgag	3'	...(((.((((((((((.......(((((.(((..(((.........)))..))).....((((........)))).)))))...)))))))))))))...................	95	51.3	-33.8	348.723	114.348	1364.3	3614.54	409.699	172.588	middle
mmu-mir-6240-p5_2ss11GT17TA	GTGCTCTGAATGTCAAAGTGA	21	chr12	28018262	28018313	tgtgatttctgtcCAGTGCTCTGAATGTCAAAGTGAAGAaattcaatgaagc	5'	((.(((((((.((....(((.((.....)).)))))))))))))).......	45	38.5	-5.7	0	11.7952	195.584	361.454	21.7289	14.1167	middle
mmu-mir-6240-p3_2ss13GT19TA	CAGTGCTCTGAATGTCAAAGTGAAGA	26	chr12	28018262	28018313	tgtgatttctgtcCAGTGCTCTGAATGTCAAAGTGAAGAaattcaatgaagc	3'	((.(((((((.((....(((.((.....)).)))))))))))))).......	45	38.5	-5.7	0	0	26.344	145.955	12.5964	0	middle
mmu-mir-6240-p5_1ss18GT	CTGCCCAGTGCTCTGAATGTC	21	chr17	17402716	17402780	caatgtgatttCTGCCCAGTGCTCTGAATGTCaaagtgaagaaattcaatgaagcgcgggtaaac	5'	............(((((.(((((((((((.((........)).)))))..).))))))))))...	50	43.1	-17	305.73	248.682	2330.24	5762.66	589.513	423.957	middle
mmu-mir-6240-p5	ATGTGATTTCTGCCCAGTGCTCTGA	25	chr17	17417749	17417813	caATGTGATTTCTGCCCAGTGCTCTGAatgtcaaagtgaagaaattcaatgaagcgcgggtaaac	5'	............(((((.(((((((((((.((........)).)))))..).))))))))))...	50	43.1	-17	179.935	213.296	2239.24	5078.39	505.432	433.52	middle
mmu-mir-6240-p5_2ss9GT19GT	TCTGCCCATTGCTCTGAATGTC	22	chr7	27917078	27917142	caatgtgattTCTGCCCAGTGCTCTGAATGTCaaagtgaagaaattcaatatagcgcgggtaaac	5'	............(((((.(((((.(((((.((........)).)))))....))))))))))...	50	41.5	-17	9.55406	0	0	85.8561	3.14911	0	middle
mmu-mir-6352-p5_1ss3TG	ATGTTGACCTTTGGGAAA	18	chr7	20340971	20341020	taggcgaATGTTGACCTTTGGGAAAtggatttgaagggagaattcgcacc	5'	...((((((.((..(((((..(.......)..)))))..))))))))...	44	46	-16.5	33.4392	0	0	0	0	0	middle
gga-mir-6639-p5_2ss3TG17CA	TGGCTGTAGGTTGTAAATT	19	chr22	2409845	2409930	aagcctacatctaccttattcTGGCTGTAGGTTGTAAATTtggaagtgaaagatcaaagaaagaaaagaagggtgggtgtggggtg	5'	...((((((((((((((.((((..((...((((....(((....)))....))))..))..))))....))))))))))))))...	80	41.9	-26.9	5.5732	0	0	0	0	0	middle
gga-mir-6639-p5_2ss3TG17CA	TGGCTGTAGGTTGTAAATT	19	chr22	5259241	5259326	aagcctacatctaccttattcTGGCTGTAGGTTGTAAATTtggaagtgaaagatcaaagaaagaaaagaagggtgggtgtggggtg	5'	...((((((((((((((.((((..((...((((....(((....)))....))))..))..))))....))))))))))))))...	80	41.9	-26.9	5.5732	0	0	0	0	0	middle
hsa-mir-6850-p5_2ss15AC18GT	CTGGCCGGGGCGGGCGGT	18	chr17	17397577	17397696	tcgtagtcggatttCTGGCCGGGGCGGGCGGTccgccgtgaggcgtgcactgcccgttccccttctccccgtcaaacgggagtcgtgggagatttttcccggccagtgattcggttggtc	5'	...((..(((((..((((((((((((((((((.((((....))))...)))))))))((((...(((((........)))))....)))).......)))))))))..)))))..))...	114	65	-67.4	17.5158	14.4163	153.274	774.422	49.441	20.0366	middle
hsa-mir-6850-p5_2ss15AC18GT	CTGGCCGGGGCGGGCGGT	18	chr17	17412610	17412729	tcgtagtcggatttCTGGCCGGGGCGGGCGGTccgccgtgaggcgtgcactgcccgttccccttctccccgtcaaacgggagtcgtgggagatttttcccggccagtgattcggttggtc	5'	...((..(((((..((((((((((((((((((.((((....))))...)))))))))((((...(((((........)))))....)))).......)))))))))..)))))..))...	114	65	-67.4	17.5158	14.4163	153.274	774.422	49.441	20.0366	middle
mmu-mir-6937-p5_2ss1TA19GA	AGTGTGATCGGTCTCCAGA	19	chr4	19251248	19251307	gggccagAGTGTGATCGGTCTCCAGAtggggagtaacaagggtgccagtcagaccggaat	5'	...((...((.(((..(((..((...((........)).))..)))..))).)).))...	54	58.3	-13.5	20.7005	0	0	0	0	0	middle
mdo-mir-7262k-p3_2ss5AG17TA	TTTTGAGCTATTAAATAATTA	21	chr16	12275737	12275826	catctgaaaatttcctgcaataattttttgcctcacgagtattgttttggtattgctttgtattgttatTTTTGAGCTATTAAATAATTA	3'	...((.((((......((((((......((((..((((...))))...))))........))))))...)))).))..............	73	26.7	-9.4	20.7005	0	0	0	0	0	middle
mdo-mir-7262k-p3_2ss5AG17TA	TTTTGAGCTATTAAATAATTA	21	chr16	12827570	12827659	catctgaaaatttcctgcaataattttttgcctcacgagtattgttttggtattgctttgtattgttatTTTTGAGCTATTAAATAATTA	3'	...((.((((......((((((......((((..((((...))))...))))........))))))...)))).))..............	73	26.7	-9.4	20.7005	0	0	0	0	0	middle
ipu-mir-7550-p5_1ss1AT	TTCCGGCTCGAAGGACCA	18	chr1	42124359	42124378	TTCCGGCTCGAAGGACCAAt	5'	....((.((....))))...	13	55	-4.3	187.897	133.679	2042.06	1153.91	318.69	343.355	middle
ipu-miR-7550_L-1R+1	TCCGGCTCGAAGGACCAT	18	chr1	42124359	42124378	TTCCGGCTCGAAGGACCAAt	3'	....((.((....))))...	13	55	-4.3	19.1081	0	0	0	0	0	middle
hsa-miR-7977_1ss6AG	TTCCCGGCCAACGCACCA	18	chr5	36631333	36631442	aagttttccgcaattcaaagaagtagcgttggtggtgtagtggttagcattgatgccttccgggttcagTTCCCGGCCAACGCACAAttttttttgatgcaggaaagtgt	3'	...(((((((((..(((((((((..(((((((.((..(((((.....)))).)..))..(((((.......)))))))))))).....)))))))))))).))))))...	104	45.5	-38.2	3071.63	1226.04	4325.2	1023.4	845.221	423.046	middle
hsa-miR-7977_R+1_1ss6AG	TTCCCGGCCAACGCACCAT	19	chr5	38913948	38913982	ttaggcccgggttcaaTTCCCGGCCAACGCACAAT	3'	...((((.(((......))).))))..........	22	57.1	-14	0	0	0	0	0	2.27689	middle
mmu-mir-8100-p5_2ss12AC17TC	TCTGGGTCTGGCGCACCG	18	chr17	17401023	17401158	TCTGGGTCGGGCGCACCGccaccccgttccgtccggctcgtccggtggagcggaggaagagcaagcatgctaaaacccgaaagatggtgaactatgctcgggcaggaggaagccaGAGGAAACTCTGGTGGATGTc	5'	((((((.(((.....))))).((((((((((.((((.....)))))))))))).))...((((....))))....(((((...((((....))))..))))))))).....(((((((....))))))).......	16	61.8	-57.7	0	0	0	8.58561	0	0	middle
bta-mir-11987-p3_2ss7TA18GT	GAGGAAACTCTGGTGGATGT	20	chr17	17401023	17401158	TCTGGGTCGGGCGCACCGccaccccgttccgtccggctcgtccggtggagcggaggaagagcaagcatgctaaaacccgaaagatggtgaactatgctcgggcaggaggaagccaGAGGAAACTCTGGTGGATGTc	3'	((((((.(((.....))))).((((((((((.((((.....)))))))))))).))...((((....))))....(((((...((((....))))..))))))))).....(((((((....))))))).......	16	61.8	-57.7	0	30.7986	55.0828	121.057	16.3754	21.4028	middle
bta-mir-11987-p3_2ss7TA18GT	GAGGAAACTCTGGTGGATGT	20	chr17	17416164	17416191	gaagccaGAGGAAACTCTGGTGGATGTc	3'	...(((((((....))))))).......	18	53.6	-14.5	0	30.7986	55.0828	121.057	16.3754	21.4028	middle
cfa-mir-8836-p3_2ss1GT17CG	TGATTGCTTTCACTCTGATC	20	chr4	39453623	39453768	aattttattcacgaaatgctgttatgggaacattgtagaaatgatgattttgagctactaaccatctttcgggacagactttagcatggTGATTGCTTTCACTCTGATCtacatttgttcttcacaactcgtttatttataaatag	3'	...(((((.....(((((..(((.((((((((.((((((...(((((....((((.....(((((((...((......))..)).)))))....))))))).))...))))))..)))))).)).))).)))))....)))))...	140	33.6	-31.5	89.1713	83.2217	104.578	54.0893	78.4128	32.3319	middle
cfa-mir-8836-p3_2ss1GT17CG	TGATTGCTTTCACTCTGATC	20	chr4	40364317	40364462	aattttattcacgaaatgctgttatgggaacattgtagaaatgatgattttgagctactaaccatctttcgggacagactttagcatggTGATTGCTTTCACTCTGATCtacatttgttcttcacaactcgtttatttataaatag	3'	...(((((.....(((((..(((.((((((((.((((((...(((((....((((.....(((((((...((......))..)).)))))....))))))).))...))))))..)))))).)).))).)))))....)))))...	140	33.6	-31.5	89.1713	83.2217	104.578	54.0893	78.4128	32.3319	middle
cfa-mir-8869-p5_2ss12AG18TG	GGGAGCAGGAGGAAGAGGA	19	chr14	13324980	13325107	GGGAGCAGGAGGAGGAGGAgtggtttaggacaggcaagcccgatcaacatggtctttcggaatgattttgactgatagcactagaatcaaactgccacaggtatatacaaaacttcaattactgcaat	5'	....((((.((..((((...((..........((((...((((.............))))..((((((((..((....)).))))))))...))))...........))...))))..)).))))...	121	44.5	-24.2	8.75789	0	0	0	0	0	low
cfa-mir-8869-p3_2ss12AG18TG	GGGAGCAGGAGGAAGAGGA	19	chr3	1779432	1779571	actgtgctctttctcagcagtcatcggtgaaccaggagggttgcgatgcctctattcagaaccagggcaaccaggccgctagagggcagcggccttcatctcaaacccagcagaatcGGGAGCAGGAGGAAGAGGAtgag	3'	...((.(((((((((.(((..(.((((....))..)).)..)))..((((((.((((.......((....)).(((((((.......)))))))..................)))).))).))).))))))))).))...	134	57.1	-50.6	8.75789	0	0	0	0	0	low
eca-mir-9001-p5_2ss15CA17GT	GTGAGGATTGACAGATTG	18	chr17	17383186	17383228	GTGAGGATTGACAGATTGagagctCTTTCTTGATTTTGTGGAt	5'	......((..((((((..((((....))))..).)))))..))	37	39.5	-6.8	0	0	17.5626	21.464	1.57456	0	middle
gmo-mir-203a-p3_1ss17AG	CTTTCTTGATTTTGTGGA	18	chr17	17383186	17383228	GTGAGGATTGACAGATTGagagctCTTTCTTGATTTTGTGGAt	3'	......((..((((((..((((....))))..).)))))..))	37	39.5	-6.8	0	1.63822	112.561	142.521	21.7289	7.74143	middle
eca-mir-9001-p5_2ss2TA17CA	CAGTGAGGATTGACAGAT	18	chr17	17413251	17413295	CAGTGAGGATTGACAGATtgagagctCTTTCTTGATTTTGTGGAt	5'	........((..((((((..((((....))))..).)))))..))	37	40	-6.8	0	8.19111	86.2166	109.896	15.1157	9.10756	middle
gmo-mir-203a-p3_1ss17AG	CTTTCTTGATTTTGTGGA	18	chr17	17413251	17413295	CAGTGAGGATTGACAGATtgagagctCTTTCTTGATTTTGTGGAt	3'	........((..((((((..((((....))))..).)))))..))	37	40	-6.8	0	1.63822	112.561	142.521	21.7289	7.74143	middle
eca-mir-9001-p5_2ss2TA17CA	CAGTGAGGATTGACAGAT	18	chr17	17398218	17398262	CAGTGAGGATTGACAGATtgagagctcTTTCTTGATTTTGTGGAT	5'	........((..((((((..((((....))))..).)))))..))	37	40	-6.8	0	8.19111	86.2166	109.896	15.1157	9.10756	middle
gmo-mir-203a-p3_2ss16AG18AT	TTTCTTGATTTTGTGGAT	18	chr17	17398218	17398262	CAGTGAGGATTGACAGATtgagagctcTTTCTTGATTTTGTGGAT	3'	........((..((((((..((((....))))..).)))))..))	37	40	-6.8	0	0	31.9321	33.4839	3.14911	0	middle
eca-mir-9026-p5_2ss8GC17TG	AGAGGGACTGCCGGGGGC	18	chr17	17382824	17382900	AGAGGGACTGCCGGGGGCattcgtattgcggcgtgagaggtgaaattcttggatcgtcgCAAGACGCCCGACAGCGA	5'	.......(((.((((......(((.((((((((...((((......))))....)))))))).))))))).)))...	67	59.7	-26.6	100.318	47.1808	510.913	588.973	73.0594	50.0916	middle
ami-mir-425-p3_2ss2GA17CG	CAAGACGCCCGACAGCGA	18	chr17	17382824	17382900	AGAGGGACTGCCGGGGGCattcgtattgcggcgtgagaggtgaaattcttggatcgtcgCAAGACGCCCGACAGCGA	3'	.......(((.((((......(((.((((((((...((((......))))....)))))))).))))))).)))...	67	59.7	-26.6	0	0	10.3779	16.3127	0	0	middle
ami-mir-425-p3_2ss2GA17CG	CAAGACGCCCGACAGCGA	18	chr17	17412942	17412967	gatcgtcgCAAGACGCCCGACAGCGA	3'	...((((....))))...........	12	65.4	-7.1	0	0	10.3779	16.3127	0	0	middle
eca-mir-9086-p3_2ss16GA19CT	GAAGGCCGCAGGGAAAGCT	19	chr17	17385133	17385257	taaggaaactgaactccggtcgacagagtccggccgcagtccactgtgatcggggctgcagcttacccgcagcgggtgtaaggcccgtagggcggactcGAAGGCCGGAGGGAAAGCTttccaag	3'	...(((((((...((((((((....(((((((.(((((((((..........))))))).((......)).((((((.....)))))).)).)))))))...))))))))....)).)))))...	119	62.4	-62.2	0	0	0	0	1.57456	0	low
eca-mir-9086-p3_2ss16GA19CT	GAAGGCCGCAGGGAAAGCT	19	chr17	17415201	17415325	taaggaaactgaactccggtcgacagagtccggccgcagtccactgtgatcggggctgcagcttacccgcagcgggtgtaaggcccgtagggcggactcGAAGGCCGGAGGGAAAGCTttccaag	3'	...(((((((...((((((((....(((((((.(((((((((..........))))))).((......)).((((((.....)))))).)).)))))))...))))))))....)).)))))...	119	62.4	-62.2	0	0	0	0	1.57456	0	low
eca-mir-9151-p5_3ss9GA17GC18CA	TGGAGCGGAGGAAGAGCA	18	chr17	17386033	17386121	TGGAGCGGAGGAAGAGCAagcatgctaaaacccgaaagatggtgaactatgctcgggcaggaggaagccagAGGAAACTCTGGTGGATG	5'	..............((((....))))....(((((...((((....))))..))))).........(((((((....))))))).....	12	53.9	-28.2	0	0	15.966	41.2109	4.72367	0	middle
bta-mir-11987-p3_2ss6TA17GT	AGGAAACTCTGGTGGATG	18	chr17	17386033	17386121	TGGAGCGGAGGAAGAGCAagcatgctaaaacccgaaagatggtgaactatgctcgggcaggaggaagccagAGGAAACTCTGGTGGATG	3'	..............((((....))))....(((((...((((....))))..))))).........(((((((....))))))).....	12	53.9	-28.2	0	14.0887	35.9236	78.129	8.5026	2.73227	middle
eca-mir-9151-p5_3ss9GA17GC18CA	TGGAGCGGAGGAAGAGCA	18	chr2	22121202	22121305	TGGAGCGGAGGAAGAGCAagcatgccaaaacccgaaaaatggtgaactatatttgcttggacaggaagaggcaagAGGAAACTCTGGTGGATGtccgcagcggt	5'	.....(((.......(((....)))......)))....((((....))))...((((((((((.......((.((((....)))).))...)))))).))))..	29	51	-25.5	0	0	15.966	41.2109	4.72367	0	middle
bta-mir-11987-p3_2ss6TA17GT	AGGAAACTCTGGTGGATG	18	chr2	22121202	22121305	TGGAGCGGAGGAAGAGCAagcatgccaaaacccgaaaaatggtgaactatatttgcttggacaggaagaggcaagAGGAAACTCTGGTGGATGtccgcagcggt	3'	.....(((.......(((....)))......)))....((((....))))...((((((((((.......((.((((....)))).))...)))))).))))..	29	51	-25.5	0	14.0887	35.9236	78.129	8.5026	2.73227	middle
efu-mir-9277-p5_2ss18AC19GA	AATCCTGCCGACTACGCCA	19	chr14	27958915	27959028	AATCCTGCCGACTACGCCAttgtagagtccgagggcttgacaacggacagactttgaacacaaaacacagaaacaagaaaatacatgtgcacactctgagggtctgggaggctc	5'	...(((.((((((...((.((((..((((....))))..)))).)).((((.((((....)))).((((................)))).....))))..)))).)).)))...	108	49.1	-26.8	5.5732	0	54.2845	56.665	5.03858	4.0984	middle
efu-mir-9277-p5_2ss18AC19GA	AATCCTGCCGACTACGCCA	19	chr23	5559610	5559672	taccAATCCTGCCGACTACGCCAttgtagagtccgagggcttgacaacggacagactttgaag	5'	...(((..((((((.........((((..((((....))))..))))))).)))...)))...	57	52.4	-14.3	5.5732	0	54.2845	56.665	5.03858	4.0984	middle
efu-miR-9277_L-2R+2	TTCGAATCCTGCCGACTACGCCA	23	chr15	29539067	29539194	tctgaaataaatgggtcgtatccagtaagtagtcgtggccgagtggttaaggcgatagactagaaatctattgggctctgcccgcgcaggTTCGAATCCTGCCGACTACGCGAtctgtttattttttt	3'	...((((((((..((((((.........(((((((.(((.((((........(((((((.......))))))).)))).)))...(((((.......))))))))))))))))))..))))))))...	122	46.9	-42.5	0	0	68.654	170.854	8.5026	12.7506	middle
efu-miR-9277_L-4R+2	CGAATCCTGCCGACTACGCCA	21	chr15	29540357	29540431	gcaggttCGAATCCTGCCGACTACGCGAtctatttattttatctgaacaacgtactccatttgattcgaaccaac	5'	...((((((((((.....((.((((...((..............))....)))).)).....))))))))))...	69	42.7	-17.9	7.16555	5.8976	265.036	413.826	35.8999	21.8582	middle
efu-miR-9277_L-4R+2	CGAATCCTGCCGACTACGCCA	21	chr15	29542145	29542232	taagtagtcgtggccgagtggttaaggcgatagactagaaatctattgggctctgcccgcgcaggttCGAATCCTGCCGACTACGCGA	3'	...(((((((.(((.((((........(((((((.......))))))).)))).)))...(((((.......))))))))))))....	81	54.5	-28.9	7.16555	5.8976	265.036	413.826	35.8999	21.8582	middle
efu-mir-9277-p5_2ss19AC20GA	GAATCCTGCCGACTACGCCA	20	chr20	5342156	5342299	aggggttcagttctgcacacggGAATCCTGCCGACTACGCCAaatgtgaccaagcagggcgtggggtaaatgattacacaacaagctttcttctttgtctctatcatttaatgctatcctggtgttaaccgaactgaaaccttt	5'	((((.((((((((.((((.(((((.....((...(((((((...(((......))).)))))))..((((((((......(((((........)))))....))))))))..))..))))))))).....)))))))).)))).	143	45.8	-43.1	0	0	44.7049	44.6452	3.46402	4.0984	middle
efu-mir-9277-p5_2ss19AC20GA	GAATCCTGCCGACTACGCCA	20	chr5	18865794	18865833	GAATCCTGCCGACTACGCCAaaatgtgaccaagcaggggg	5'	...((((((......(((......))).....))))))..	35	57.5	-8.9	0	0	44.7049	44.6452	3.46402	4.0984	middle
efu-mir-9277-p3_2ss17AC18GA	ATCCTGCCGACTACGCCA	18	chr4	17908788	17908929	aaaagatggtacatatagactggccatcgattatcgagctctcaatgcagtcaccacaccatgtaattATCCTGCCGACTACGCCAttgtagggaccgagtgagagagagagagatgacatttgtacactccagggtctggt	3'	....((((((.((.......))))))))..(((((...(((((....((.((...((.....)).....((((((.............))))))...)).))...)))))...)))))............((((...)))).	25	47.2	-28.7	97.9292	106.484	2477.13	2015.9	266.1	147.543	middle
efu-mir-9277-p3_2ss17AC18GA	ATCCTGCCGACTACGCCA	18	chr8	18137285	18137360	atacggtaagcactcactgtgtaaaatatgtggcaatggacttccacatgcctaatATCCTGCCGACTACGCCAtt	3'	...(((((.((((.....))))...((((..((((.(((....)))..))))..))))..)))))...........	62	44.7	-18.5	97.9292	106.484	2477.13	2015.9	266.1	147.543	middle
ssc-miR-10386_L-1	TCGTCCTCTCCCTCCCTCCT	20	chr13	5118565	5118611	caagagtcataacaataggtgattgtcTCCTCCTCTCCCTCCCTCCT	3'	...(((.((..((.....))...)).)))..................	26	48.9	-4.4	0	0	0	10.3027	0	0	middle
ssc-miR-10386_L-1	TCGTCCTCTCCCTCCCTCCT	20	chr8	25529604	25529682	cccccatTCATCCTCTCCCTCCCTCCTcctaaaatattaacctgatttttttcacatctggaggcaagtttgatggaaa	5'	...(((.(((..((...(((((........((((.(((.....))).))))........)))))..))..))))))...	73	43	-14.6	0	0	0	10.3027	0	0	middle
hsa-mir-10395-p5_2ss17TC18GT	TATTCGTACTGTCTGACT	18	chr6	33422960	33423017	tgagtgtccttgTATTCGTACTGTCTGACTccagtttttgatgaatataggtcatggg	5'	...(((.((.(((((((((.....(((....)))......))))))))))).)))...	52	41.4	-15	15.9234	4.58702	3.99151	0	5.35349	0	middle
oni-mir-10770-p5_2ss3AG17AT	CAGCAACAGTAGCAGCTA	18	chr14	6959583	6959720	CAGCAACAGTAGCAGCTAtgggataagggggtattgaccccctccccctaatgtgtggcctcgacggtagacatgccatattctgccaaggcccttaaaaaccttcacagaagcgaaggagaatcagaagctgtttac	5'	..........(((((((..(((...(((((((....)))))))..)))........(((((....((((((..........)))))).)))))........(((((........))))).........)))))))...	125	50.7	-45.2	6.36938	2.29351	0	0	0	0	middle
oni-mir-10770-p5_2ss3AG17AT	CAGCAACAGTAGCAGCTA	18	chr14	7789937	7790074	CAGCAACAGTAGCAGCTAtgggataagggggtattgaccccctccccctaatgagtggcctcgacggtagacatgccatattctgccaaggcccttaaaaaccttcacagaagcgaaggagaatcagaagctgtttac	5'	..........(((((((..(((...(((((((....)))))))..)))...((((.(((((....((((((..........)))))).)))))))))....(((((........))))).........)))))))...	125	50.7	-48.6	6.36938	2.29351	0	0	0	0	middle
oni-mir-10888-p3_1ss2GT	CTTTGGGCTGACGGTGAC	18	chr11	13418261	13418291	caaaccggaggttCTTTGGGCTGACGGTGAC	3'	...((((..((..(...)..))..))))...	25	58.1	-10.3	17.5158	0	0	0	0	0	middle
oni-miR-10926	ATCCCAGCGGTGCCTCCA	18	chr21	1943142	1943189	ctacaaatgcagccgctatcacaATCCCAGCGATGCCTCCAtttggta	3'	...((((((..((((((...........))))..))...))))))...	42	50	-8.6	0	0	99.7878	0	0	2.73227	middle
oni-miR-10926	ATCCCAGCGGTGCCTCCA	18	chr21	1962517	1962655	aATCCCAGCGATGCCTCCAtttggtaaagacgtctctaaaatgcggaaagagaatttttgttattcaacctggtatggaaatgacgagttatgcatactgacgttcttacacgtttctcttcgtgtaaccaaggtatag	5'	..........((((((.....((((...((((((......(((((...........(((((((((...((......)).)))))))))...)))))...))))))..((((((........))))))))))))))))..	127	40.3	-30.2	0	0	99.7878	0	0	2.73227	middle
eel-mir-11050-p3_2ss11CA18AT	GCATGTATTAACTGAGCT	18	chr12	3221737	3221870	aaatgcaaatcaatgaatattctaatctgggagcaatgatgaaacattcttgtctcgttcgtatgacaattatcgaatgattacttGCATGTATTAACTGAGCTcctttgcttcagaatcgttcatttgcagtt	3'	...(((((((.(((((...((((.....((((((.....(((.((((....((.(((((((.((((...)))))))))))..))....)))).))).....)))))).......))))))))).)))))))...	128	34.3	-31	85.9866	46.5255	215.542	36.0595	71.1699	63.7529	middle
bta-mir-11980-p5_2ss4CG17GA	AGGGAACGGGCTTGGCAGA	19	chr17	17387868	17387932	AGGGAACGGGCTTGGCAGAatcggcggggaaagaagACCCTGTTGAGCTTGACTCtagtctggtg	5'	......((((((.(((((..((..(((((........)))))..))..))).))..))))))...	56	56.9	-22.4	12.7388	18.3481	288.985	460.188	39.049	13.6613	middle
dno-mir-296-p3_2ss10TA17TC	ACCCTGTTGAGCTTGACTC	19	chr17	17387868	17387932	AGGGAACGGGCTTGGCAGAatcggcggggaaagaagACCCTGTTGAGCTTGACTCtagtctggtg	3'	......((((((.(((((..((..(((((........)))))..))..))).))..))))))...	56	56.9	-22.4	5.5732	5.24231	95.7963	120.198	24.2481	6.37529	middle
dno-mir-296-p3_2ss10TA17TC	ACCCTGTTGAGCTTGACTC	19	chr13	17664612	17664649	atatcggcggggaaagaagACCCTGTTGAGCTTGACTC	3'	...((..(((((........)))))..)).........	26	52.6	-11.3	5.5732	5.24231	95.7963	120.198	24.2481	6.37529	middle
gga-mir-12257-p5_2ss14AC18GC	AGGCAGCGGGGTCCGGGC	18	chr17	17415781	17415875	AGGCAGCGGGGTCCGGGCcaccggcgtctccgtcggtcgcgtgcacagcttgctgtcgcgtggccggcgggatccggagggtccggtctcgccgc	5'	..((.((((((.(((((((.((((.(((.((((((((((((((.((((....)))))))))))))))))))))))))..))))))))))))).))	93	76.8	-69.2	0	0	32.7304	50.6551	3.77893	3.64303	middle
mdo-mir-12401-p3_2ss8CT19GA	TGTGGAATAGGATGTGGTA	19	chr3	54590700	54590785	ggggtggtgtggaataggggggtggtatggaataggggtggTGTGGAATAGGATGTGGTAtggaataggatgtggtatagaatagg	3'	...((..((((..(((.....((..((((..(((...((........))....)))..))))..))....)))..))))..))...	80	50	-3.9	6.36938	0	0	0	0	0	middle
mdo-mir-12401-p3_2ss8CT19GA	TGTGGAATAGGATGTGGTA	19	chr4	44620449	44620617	ttcctttactcaaagacctaccaataatgctgcatctcttttcaaggagacgttgaaattaaaataataaaatgataaactgagctataaagttaagaacccccaaagccatgatgatccCGTGGAATAGGATGTGGTAccagcggaggttaccttgacgatgaagatc	3'	...(((((.((((.(((((.((.....(((..(((((..(((((.((.((((((...((((...))))...........((.((((....)))).))...............)))).)))).)))))..)))))..))).....)))))))...))))...)))))...	163	39.1	-33.2	6.36938	0	0	0	0	0	middle
sha-let-7a-p3_1ss9TG	CATTGTGAGTGCACGCAC	18	chr14	24933091	24933224	tgcaatatgataatttgtaaactttccagaaataatgggggaaccttataacagtgttttatactcaatCATTGTGAGTGCACGCACtggaatgtccccttcatctggagagcaaactttagtatgatattaaa	3'	...(((((.(((....((...(((((((((......((((((....(((..((((((....((((((.......))))))...))))))..)))))))))...)))))))))...)).....))).)))))...	128	35.1	-39.8	7.96172	0	0	0	0	0	low
sha-let-7a-p3_1ss9TG	CATTGTGAGTGCACGCAC	18	chr14	26495289	26495422	tgcaatatgataatttgtaaactttccagaaataatgggggaaccttataacagtgttttatactcaatCATTGTGAGTGCACGCACtggaatgtccccttcatctggagagcaaactttagtatgatattaaa	3'	...(((((.(((....((...(((((((((......((((((....(((..((((((....((((((.......))))))...))))))..)))))))))...)))))))))...)).....))).)))))...	128	35.1	-39.8	7.96172	0	0	0	0	0	low
spu-let-7_R-3_2ss18TG19AT	TGAGGTAGTAGGTTATAGT	19	chr15	21657867	21658010	gtcaaTGAGGTCGTAGGTTATAGTccccatatcaaggggttcgtgcacattcattcgttttcccttgagtcgtttggatgaacgattagcggggattcagttgcagcgatgaattcccttcatcccaaacacttaaaatcattc	5'	...(((((.....(((((...(((((((...((((((((.....................))))))))(((((((....)))))))....)))))))..........((((((.....))))))......)))))...))))).	140	44.4	-38.6	0	0	5.58811	0	0	0	low
spu-let-7_R-3_2ss18TG19AT	TGAGGTAGTAGGTTATAGT	19	chr5	25339619	25339684	gtgctaaaactgtcattTGAGGTAGCAGGTTATAGTagatcagaatgtggtgacaggtaagagggg	5'	...((....(((((((((((....((........))...))))......))))))).....))...	60	43.9	-9.5	0	0	5.58811	0	0	0	low
pma-miR-1c-3p	TGGAATGTAAAGAAGTATGTAC	22					3'	...(((((((.((((.((((((((.(((..(((.((((.......(((....))))))))))..))).)))))))).)))).)))))))...	86	47.8	-40.1	4120.99	1161.5	308.943	20.6055	74.319	1304.66	middle
oha-miR-1a-3p	TGGAATGTAAAGAAGTATGTAC	22					3'	.....((((((.((((.(((((((((((((..(..(((((..............))))).)..))))))))))))).)))).)))))).....	83	36.6	-37.7	4120.99	1161.5	308.943	20.6055	74.319	1304.66	middle
aca-miR-7-5p_R+1	TGGAAGACTAGTGATTTTGTTGTT	24					5'	...((((((.((.(..(((((.(((((.((((.((((((((((((((....)))))..)))))))))))))))))).)))))..).))))))))........	91	39.2	-43.9	9.02328	1.09215	6.38642	0	1.0497	0	middle
aca-miR-7-5p_R+1	TGGAAGACTAGTGATTTTGTTGTT	24					5'	..((((((((..((((((((.((.(((.(((.((((((((.((((........)))))))))))))))))).)).))))))))..))))..)))).....	93	49	-42.2	9.02328	1.09215	6.38642	0	1.0497	0	middle
aca-miR-7-5p_R+1	TGGAAGACTAGTGATTTTGTTGTT	24					5'	...((((((.((.(..(((((.(((((.((((.((((((((((((((....)))))..)))))))))))))))))).)))))..).))))))))........	91	39.2	-43.9	9.02328	1.09215	6.38642	0	1.0497	0	middle
bta-miR-15b	TAGCAGCACATCATGGTTTACA	22					5'	.((((.(((((((...((..(((((((.((.((((((..(((.((.......)))))..)))))).)).)))))))..))...)))))))...)))).	96	34.7	-29.3	12.7388	0	27.1423	0	0	4.55378	middle
ami-miR-15a-5p_R-1	TAGCAGCACATAATGGTTTGT	21					5'	.................((((((((..((((..(((...............)))..))))..))))))))...........	53	43.2	-23.1	0	0	0	0	0	4.55378	middle
ola-miR-15a_R+1	TAGCAGCACGGAATGGTTTGA	21					5'	((..(((((....)))))..(((((..(((((((((.((((..(((...............)))..)))).)))))))))..)))))..)).............	67	55.8	-44.2	0	0	0	0	0	10.0183	middle
cja-miR-16	TAGCAGCACGTAAATATTGGCG	22					5'	((((((((..((((..(((((((((..((((((((.((..(((........))).)).))))))))..)))))))))..))))..))))))))	93	36.6	-39	31.8469	10.157	54.2845	0	1.57456	48.7255	middle
hsa-miR-16-5p	TAGCAGCACGTAAATATTGGCG	22					5'	((..((((..(((((((((..((((((((.((..(((........))).)).))))))))..)))))))))..))))..))	81	37	-30.8	31.8469	10.157	54.2845	0	1.57456	48.7255	middle
aca-miR-17-5p	CAAAGTGCTTACAGTGCAGGTAG	23					5'	((((..((((((((.((.(((((...((..........))...))))).)).))))))))...))))	67	43.3	-23.3	0	2.29351	8.78132	0	0	2.73227	middle
dre-miR-17a-5p_R+1	CAAAGTGCTTACAGTGCAGGTAG	23					5'	(((((.(((..((..((((((((.((.(((((.(((...........)))))))).)).))))))))...))..))).)))))	83	44.6	-30.4	0	2.29351	8.78132	0	0	2.73227	middle
aca-miR-19b_R+2	TGTGCAAATCCATGCAAAACTGA	23					3'	.(((((((((((((((((((((..((((..(((...)))..)))))))))).)).)))))))))))))..	67	41.4	-30.8	4.77703	0	0	0	0	0	middle
cgr-miR-19b-3p	TGTGCAAATCCATGCAAAACTGA	23					3'	..(((..((((((((((((((((((((..((((.............)))))))))).)).))))))))))))..)))...	75	43.8	-34.9	4.77703	0	0	0	0	0	middle
aca-miR-19a-3p_R+1	TGTGCAAATCTATGCAAAACTGA	23					3'	((((.((...(((((((((((((((((((((((((.......))))...))))))..)))))))))))))))...)).))))..	82	39.3	-34.4	4.77703	0	0	0	0	0	low
aca-miR-20a-5p_R+1	TAAAGTGCTTATAGTGCAGGTAG	23					5'	...((((.(((.(((((((..((((((((.(((...........)))))))))))..)))))))..))).))))........	71	39	-28.9	6.36938	4.58702	21.5542	0	0	4.0984	middle
ccr-miR-20a-5p	TAAAGTGCTTATAGTGCAGGTAG	23					5'	(((((.(((((((((((.(((((.(((.(((.....))))))))))).)))))))))))..)))))	66	39.4	-30.5	6.36938	4.58702	21.5542	0	0	4.0984	middle
aca-miR-21-5p	TAGCTTATCAGACTGATGTTGA	22					5'	(((((((((((((.(((((.(((((.(..(........)..)))))).)))))))))))))))))).	66	47.8	-32.6	138.534	50.1296	314.531	12.8784	6.61313	199.456	middle
mdo-miR-21-5p	TAGCTTATCAGACTGATGTTGA	22					5'	((((((((((((((((.(((((.(((((.(..(........)..)))))).)))))))))))))))))))))..	72	45.9	-39.3	138.534	50.1296	314.531	12.8784	6.61313	199.456	middle
cgr-miR-22-5p_R+1	AGTTCTTCAGTGGCAAGCTTTA	22					5'	(((..(((..(((((((((((((((.((((((.((.........))))))))))))).))))))))))..))).)))..	77	51.9	-34.6	0	5.8976	0	0	0	0	low
cgr-miR-22-3p	AAGCTGCCAGTTGAAGAACTGT	22					3'	(((..(((..(((((((((((((((.((((((.((.........))))))))))))).))))))))))..))).)))..	77	51.9	-34.6	226.113	143.508	124.535	0	4.40875	459.021	middle
lva-miR-22-3p_L+1_1ss23AT	TCAGCTGCCCGGTGAAGTGTATT	23					3'	((((((((((.(((.(((((((.((((...(((.....))).))))))))))))))..))))))))))........	68	40.8	-29.2	0	6.55289	0	0	26.4525	24.5904	middle
aca-miR-23a-3p_R+1	ATCACATTGCCAGGGATTTCCA	22					3'	.(((((......(..((((((((..((((((((((............))))))))))..))))))))..).......))))).((....)).	58	50	-37	199.043	123.194	394.361	0	0	387.982	middle
aca-miR-24-3p_R-2	TGGCTCAGTTCAGCAGGAAC	20					3'	....((((.(((.((((.((.(((.(((((((((...((((((..........)))))).))))))))).))).)).)))).)))))))....	85	53.8	-40.8	75.6363	37.0238	71.8472	0	0	136.613	middle
cgr-miR-24-3p_R-3	TGGCTCAGTTCAGCAGGAAC	20					3'	.....(((((((.(((.(((((((((..((((..((....))..))))..))))))))).))).))))))).......	66	56.4	-34.8	75.6363	37.0238	71.8472	0	0	136.613	middle
bta-miR-25	CATTGCACTTGTCTCGGTCTGA	22					3'	((((.(..(((..((((.(((((..(((((((.(((((........)).)))))))).)).))))).))))..)))..).))))	84	64.3	-38.6	25.4775	15.0716	68.654	0	5.03858	110.202	middle
aca-miR-26-5p_R+2	TTCAAGTAATCCAGGATAGGCT	22					5'	..((((....(((((..(((((((((.((((((((((((.((......)))))))))))))).)))))))))..)))))....))))	85	50.6	-45.1	363.851	188.395	604.315	6.00992	9.44733	1215.86	middle
dre-miR-26a-5p	TTCAAGTAATCCAGGATAGGCT	22					5'	.....((((..((((((.((((.((((((((((.((.....))..)))))))))).)))).))))))..)))).....	68	47.4	-34.2	363.851	188.395	604.315	6.00992	9.44733	1215.86	middle
aca-miR-27b-3p_R-1	TTCACAGTGGCTAAGTTCTGC	21					3'	..(((((((((((((((((.((((.(((((((...............)))))))))))))))))))))))))))).	73	44.7	-39.5	250.263	157.488	285.526	0	8.18769	404.528	middle
pma-miR-27b-3p	TTCACAGTGGCTAAGTTCTGC	21					3'	...((((.((..((((..(((.((((((...((((((......))))))))))))))).))))..)).))))...	69	50.7	-28.5	250.263	157.488	285.526	0	8.18769	404.528	middle
cgr-miR-27a-3p_R-1	TTCACAGTGGCTAAGTTCCG	20					3'	((((.(((((.(..((((((..(.((((((((..((.....))......)))))))))..))))))..).)))))..))))	81	61.7	-41.2	46.4434	28.3958	94.7318	0	0	87.129	middle
hsa-miR-28-5p	AAGGAGCTCACAGTCTATTGAG	22					5'	.((((((((((((((((.((((((........))))....)).))))))))))))))))...	58	46.8	-29.6	0	0	3.99151	0	0	0	middle
bta-miR-28	AAGGAGCTCACAGTCTATTGAG	22					5'	(((.(((((((((.((((((((.(((((((.((((((........))))....)).))))))).)))))))).))))))))).)))	86	53.5	-45.2	0	0	3.99151	0	0	0	middle
cgr-miR-29a-3p	TAGCACCATCTGAAATCGGTT	21					3'	.......((((((((((((...(((((((.((((...........)))))))))))...)))))))))))).......	64	33.3	-26	320.061	132.368	372.009	0	7.55786	750.463	middle
oha-miR-29a-3p_R-1	TAGCACCATTTGAAATCGGTT	21					3'	....((((.(((....((((((((((((...(((((((.((((...........)))))))))))...))))))))))))..)))..)))).....	87	39.6	-33.4	0	0	0	0	0	5.46454	middle
lva-miR-29b-3p_R+1_1ss9TG	TAGCACCAGGAGAAAGCAGTATT	23					3'	...((.(((..(((((((((((..((((((.(((((...............)))))))))))..)))))))))))..))).))..	80	36.5	-30.3	0	7.20817	0	0	5.03858	0	low
aca-miR-30c-5p_R+1	TGTAAACATCCTACACTCTCAGCT	24					5'	(((((...((((....(((((((.(((...(((((((((................))))))))).))).)))))))....)))).)))))...	90	44.1	-32.9	94.7445	63.2353	217.936	0	3.77893	403.01	middle
aca-miR-30c-3p	CTGGGAGAAGGCTGTTTACTCT	22					3'	(((((...((((....(((((((.(((...(((((((((................))))))))).))).)))))))....)))).)))))...	90	44.1	-32.9	0	2.62115	0	0	0	0	low
aca-miR-30c-5p_R+1	TGTAAACATCCTACACTCTCAGCT	24					5'	(((((...((((....(((((((.(((...(((((((((................))))))))).))).)))))))....)))).)))))...	90	44.1	-32.9	94.7445	63.2353	217.936	0	3.77893	403.01	middle
aca-miR-30c-3p	CTGGGAGAAGGCTGTTTACTCT	22					3'	(((((...((((....(((((((.(((...(((((((((................))))))))).))).)))))))....)))).)))))...	90	44.1	-32.9	0	2.62115	0	0	0	0	low
aca-miR-30a-5p_R+2_1ss13CT	TGTAAACATCCTTGACTGGAAGCT	24					5'	...((.((((..((..((((((((((((..(((((((((((................)))))))))))))))))))))))..))..)))).)).	90	51.1	-42.4	386.143	191.781	975.259	0	6.82307	1168.65	middle
aca-miR-30a-3p_1ss18GA	CTTTCAGTCGGATGTTTACAGC	22					3'	...((.((((..((..((((((((((((..(((((((((((................)))))))))))))))))))))))..))..)))).)).	90	51.1	-42.4	0	0	0	0	0	25.9566	middle
aca-miR-30a-5p_R+2_1ss13CT	TGTAAACATCCTTGACTGGAAGCT	24					5'	...((.((((..((..((((((((((((..(((((((((((................)))))))))))))))))))))))..))..)))).)).	90	51.1	-42.4	386.143	191.781	975.259	0	6.82307	1168.65	middle
aca-miR-30a-3p_1ss18GA	CTTTCAGTCGGATGTTTACAGC	22					3'	...((.((((..((..((((((((((((..(((((((((((................)))))))))))))))))))))))..))..)))).)).	90	51.1	-42.4	0	0	0	0	0	25.9566	middle
aca-miR-31-5p_R+2	AGGCAAGATGTTGGCATAGCTTA	23					5'	..........(((..(..(((((.(((((((((((((.................))))))))))))).)))))..)..)))..	71	48.2	-34.8	4.77703	11.1399	3.99151	0	23.6183	0	middle
aca-miR-31-5p_R+2	AGGCAAGATGTTGGCATAGCTTA	23					5'	..........(((..(..(((((.(((((((((((((.................))))))))))))).)))))..)..)))..	71	48.2	-34.8	4.77703	11.1399	3.99151	0	23.6183	0	middle
ami-miR-34c-5p_R+1	AGGCAGTGTAGTTAGCTGATTGC	23					5'	.....((((((..((((..(((.((((.(((((.((((((..........))))))))))).)))).)))..))))..))).))).......	80	45.7	-32.3	0	0	80.0963	5.15136	0	0	middle
ami-miR-34c-3p_R+2	AATCACTAACCACACAGCCAGGT	23					3'	.....((((((..((((..(((.((((.(((((.((((((..........))))))))))).)))).)))..))))..))).))).......	80	45.7	-32.3	0	1.63822	0	0	0	0	low
ami-miR-34c-5p_R+1	AGGCAGTGTAGTTAGCTGATTGC	23					5'	.....((((((..((((..(((.((((.(((((.((((((..........))))))))))).)))).)))..))))..))).))).......	80	45.7	-32.3	0	0	80.0963	5.15136	0	0	middle
ami-miR-34c-3p_R+2	AATCACTAACCACACAGCCAGGT	23					3'	.....((((((..((((..(((.((((.(((((.((((((..........))))))))))).)))).)))..))))..))).))).......	80	45.7	-32.3	0	1.63822	0	0	0	0	low
mdo-miR-34b-5p_R-1	AGGCAGTGTAGTTAGCTGATTG	22					5'	.(((((((.((((((.((((((((..........)))))))))))))).)))))))...	55	44.1	-28.7	0	0	21.022	0	0	0	middle
mdo-miR-34b-3p	AATCACTAACTCCACTGCCATC	22					3'	.(((((((.((((((.((((((((..........)))))))))))))).)))))))...	55	44.1	-28.7	20.7005	15.7269	0	0	0	0	middle
aca-miR-34c-5p	AGGCAGTGTAGTTAGCTGATTG	22					5'	..((((...((((((..((((((.((((((..(((....)))..))))))))))))..))))))....)))).	70	41.1	-26	0	0	21.022	0	0	0	middle
cpi-miR-92a-3p_R+3_1ss10TC	TATTGCACTCGTCCCGGCCTGTT	23					3'	(((.((((..(((..(((((..((((..((.(((((((((..(......)..)))))))))))..))))..)))))..))).....))))))).	93	53.2	-42.3	1870.21	1549.87	1459.03	1991.57	2503.54	3420.65	middle
sko-miR-92c_1ss21GT	TATTGCACTCGTCCCGGCCTTT	22					3'	.((((((...........)))))).(((..((((...(((((((((............)))))))))...))))..))).(((.(((......))).))).	54	38.6	-30.4	8207.74	4273.57	6998.45	17304.9	13387.2	11465.4	high
sha-miR-92a_R+4_1ss9TA	TATTGCACATGTCCCGGCCTGT	22					5'	.((((((((...((((((....(((((((.((((..((.((((((((..((((...(((((..((.((....)).))..)))))..))))........)))).))))...)).....)))).))).)))).)))))).))))))))....	145	49.3	-44.6	302.545	223.89	166.579	433.287	527.791	553.588	middle
ggo-miR-92b_1ss21CG	TATTACACTCGTCCCGGCCTGC	22					3'	(((((..(((((.((((.(((((..(((((((.((((.(((((((.............))))))).))))))))))).))))).)))).)))))...)))))......	102	75.9	-64.5	63.6938	44.8873	45.5032	72.1191	66.4462	75.1374	middle
age-miR-93_L+1	CAAAGTGCTGTTCGTGCAGGTAG	23					5'	((((((((((..((((((((((((.((((.(((.((.........)))))))))))))).)))))))...))))))))))	80	60	-43.3	15.9234	5.24231	28.7389	0	0	13.6613	middle
ssa-miR-99-5p_R-1	AACCCGTAGATCCGATCTTGT	21					5'	.((((..(((...((.(((((((...........))))))).))...)))..))))..	55	50	-17.2	101.114	50.1296	133.316	0	1.57456	406.197	middle
ssa-miR-99-5p_R-1	AACCCGTAGATCCGATCTTGT	21					5'	((((......)))).((((((...((((..(((..(((.((((((.............)))))).)))..)))..))))...))))))...((((....)))).	73	51.9	-35.9	101.114	50.1296	133.316	0	1.57456	406.197	middle
cfa-miR-99b	CACCCGTAGAACCGACCTTGCG	22					5'	.((((..(((..(((.(((((((((...)).)))))....)).)))..)))..))))...	56	65	-22.9	243.629	143.508	437.47	0	3.14911	107.469	middle
aca-miR-101-2-5p_1ss3GA	TCAGTTATCATGGTACCGGTG	21					5'	((..((.((((((((((((((..((((..(((((............))))).))))..)))))))))))))).))..))..............	79	41.9	-35.5	0	0	0	0	0	12.7506	middle
aca-miR-101-3p_R+2	TACAGTACTGTGATAACTGAAG	22					3'	((..((.((((((((((((((..((((..(((((............))))).))))..)))))))))))))).))..))..............	79	41.9	-35.5	93.9483	44.5596	617.886	0	5.03858	132.06	middle
aca-miR-103-3p_R+1	AGCAGCATTGTACAGGGCTATGA	23					3'	.....(((..((((((((((.(((.(((((((((((.(((...(.....)..)))))))))))))).))))))..)))))))..)))..........	82	45.4	-38	60.5091	28.1774	158.064	0	8.81751	54.6454	middle
cgr-miR-106b-3p_R-2	CCGCACTGTGGGTACTTGCT	20					3'	((((((((((..((((((..(((((((((((((.(.....).)))).))...)))))))..))))))...)))))))))).	80	58	-42.7	0	0	3.99151	0	0	0	middle
cgr-miR-106b-3p_R-2	CCGCACTGTGGGTACTTGCT	20					3'	((((((((((..((((((..(((((((((((((.(.....).)))).))...)))))))..))))))...)))))))))).	80	58	-42.7	0	0	3.99151	0	0	0	middle
aca-miR-122-5p_R-1	TGGAGTGTGACAATGGTGTTT	21					5'	((..((...((((((..(((((((.(((((((((((............))))))))))).)))))))..))))))...))..)).	84	45.9	-37.8	20.7005	0	201.172	0	0	75.1374	middle
aca-miR-122-3p	AACGCCATTATCACACTAAATA	22					3'	((..((...((((((..(((((((.(((((((((((............))))))))))).)))))))..))))))...))..)).	84	45.9	-37.8	0	0	13.5711	0	0	0	middle
aca-miR-122-5p_R-1	TGGAGTGTGACAATGGTGTTT	21					5'	((..((...((((((..(((((((.(((((((((((............))))))))))).)))))))..))))))...))..)).	84	45.9	-37.8	20.7005	0	201.172	0	0	75.1374	middle
aca-miR-122-3p	AACGCCATTATCACACTAAATA	22					3'	((..((...((((((..(((((((.(((((((((((............))))))))))).)))))))..))))))...))..)).	84	45.9	-37.8	0	0	13.5711	0	0	0	middle
cgr-miR-125a-5p_R-2	TCCCTGAGACCCTTTAACCTGT	22					5'	(((...(((..((..(((.((((..((((((((((....))....)))))))))))).)))..))..)))))).....	73	62.8	-37.3	148.088	62.2524	258.65	0	0	31.8765	middle
aca-miR-126-5p	CATTATTACTTTTGGTACGCG	21					5'	.(((.(((.(((..((((((((((..(((((((.....((......))....)))))))..))))))))))..))).)))..)))....	84	55.1	-35.1	15.9234	13.1058	126.93	0	0	89.2541	middle
aca-miR-126-3p_R-1	TCGTACCGTGAGTAATAATGC	21					3'	.(((.(((.(((..((((((((((..(((((((.....((......))....)))))))..))))))))))..))).)))..)))....	84	55.1	-35.1	178.343	99.9315	1086.49	0	2.8342	653.923	middle
aca-miR-126-5p	CATTATTACTTTTGGTACGCG	21					5'	.(((.(((.(((..((((((((((..(((((((.....((......))....)))))))..))))))))))..))).)))..)))....	84	55.1	-35.1	15.9234	13.1058	126.93	0	0	89.2541	middle
aca-miR-126-3p_R-1	TCGTACCGTGAGTAATAATGC	21					3'	.(((.(((.(((..((((((((((..(((((((.....((......))....)))))))..))))))))))..))).)))..)))....	84	55.1	-35.1	178.343	99.9315	1086.49	0	2.8342	653.923	middle
bta-miR-127	TCGGATCCGTCTGAGCTTGGCT	22					3'	.(((..(((...((((((.....(((((((((.((.((((((((.....))..)))))).)).))))))))))))))).)))..)))........	86	53.7	-38.4	92.356	36.0409	130.922	0	0	13.6613	middle
aca-miR-128-3p	TCACAGTGAACCGGTCTCTTT	21					3'	......((((((((.((((..(((((((...((((((..((((.((.....))..))))))))))...)))))))..)))).)))))).)).....	85	50	-37.8	23.8852	14.4163	0	0	0	10.0183	middle
hsa-miR-133a-5p	AGCTGGTAAAATGGAACCAAAT	22					5'	.........(((((...((((.(((((((..((.((.((((((((............)))))))).)).))..))))))).))))...)))))....	84	45.4	-35.2	31.8469	23.2627	10.3779	0	0	29.5996	middle
aca-miR-133a-3p_L-1R+2	TTGGTCCCCTTCAACCAGCTGTT	23					3'	.........(((((...((((.(((((((..((.((.((((((((............)))))))).)).))..))))))).))))...)))))....	84	45.4	-35.2	210.189	98.9486	13.5711	0	0	183.517	middle
ami-miR-133a-5p	AGCTGGTAAAATGGAACCAAAT	22					5'	.((((((...((((.(((((((..((.((.((((((((............)))))))).)).))..))))))).))))...))))))..	86	42.7	-38.1	31.8469	23.2627	10.3779	0	0	29.5996	middle
ami-miR-133a-3p_L-1R+2	TTGGTCCCCTTCAACCAGCTGTT	23					3'	.((((((...((((.(((((((..((.((.((((((((............)))))))).)).))..))))))).))))...))))))..	86	42.7	-38.1	210.189	98.9486	13.5711	0	0	183.517	middle
bta-miR-139	TCTACAGTGCACGTGTCTCCAGT	23					5'	...((((((((((.((.((((((((((((...........)))))))))))))).)))).))))))..	63	60.3	-35.5	3.98086	0	3.99151	0	0	6.83067	middle
cgr-miR-139-5p_R+1	TCTACAGTGCACGTGTCTCCAGT	23					5'	(((.((((((((((((.((.((((((((((((...........)))))))))))))).)))).)))))).)).)))..	76	55.1	-37.6	3.98086	0	3.99151	0	0	6.83067	middle
aca-miR-140-5p_R+2	CAGTGGTTTTACCCTATGGTAG	22					5'	........((((.(..(((((((.(((((((((((((.(((((((..(((......)))))))))).)))))))))))))))).))))..).)))).........	88	56.2	-47.6	0	2.62115	0	0	0	7.74143	low
aca-miR-140-3p_L-1R+2	ACCACAGGGTAGAACCACGGAC	22					3'	........((((.(..(((((((.(((((((((((((.(((((((..(((......)))))))))).)))))))))))))))).))))..).)))).........	88	56.2	-47.6	15.1273	10.8123	50.293	0	0	60.5653	middle
aca-miR-140-5p_R+2	CAGTGGTTTTACCCTATGGTAG	22					5'	........((((.(..(((((((.(((((((((((((.(((((((..(((......)))))))))).)))))))))))))))).))))..).)))).........	88	56.2	-47.6	0	2.62115	0	0	0	7.74143	low
aca-miR-140-3p_L-1R+2	ACCACAGGGTAGAACCACGGAC	22					3'	........((((.(..(((((((.(((((((((((((.(((((((..(((......)))))))))).)))))))))))))))).))))..).)))).........	88	56.2	-47.6	15.1273	10.8123	50.293	0	0	60.5653	middle
tgu-miR-142-5p	CCCATAAAGTAGAAAGCACT	20					5'	.((((((((.(((.(((((((((((.(((((((((......((...)).....))))))))).))))))))))).))).))))))))	86	43.7	-43.3	4.77703	2.29351	7.98302	0	0	2.73227	middle
aca-miR-143-5p	GGTGCAGTGCTGCATCTCTGG	21					5'	...((((((..(((.((.(((((((((.((((((.(((((....))).)).)))))).))))))))).)).)))..))))))...	79	55.3	-45.4	0	0	7.98302	0	0	0	low
aca-miR-143-3p_R+1	TGAGATGAAGCACTGTAGCTCT	22					3'	...((((((..(((.((.(((((((((.((((((.(((((....))).)).)))))).))))))))).)).)))..))))))...	79	55.3	-45.4	593.944	326.989	2760.53	0	13.8561	3442.66	middle
aca-miR-145-5p_R+1	GTCCAGTTTTCCCAGGAATCCCT	23					5'	..(..((.((((..((..((((.((.((((((((((((.............)))))))))))).)).)))).))..)))).))..)..........	84	50	-40.3	30.2545	19.6587	87.8132	0	0	109.291	middle
aca-miR-145-3p_L-1R+1	ATTCCTGGAAATACTGTTCTT	21					3'	..(..((.((((..((..((((.((.((((((((((((.............)))))))))))).)).)))).))..)))).))..)..........	84	50	-40.3	0	0	11.1762	0	0	4.55378	middle
abu-miR-146_R+1	TGAGAACTGAATTCCATAGATGG	23					5'	.(((((((((..((((((((...(((((((....))))))))))))))).)))))))))..	58	42.6	-29.2	0	0	0	0	0	151.186	middle
aca-miR-146a-5p_R+1	TGAGAACTGAATTCCATAGGCT	22					5'	(((((((...((((((((((.((((.((((((((.....)))))..)))..))))))))))))))..)))))))...........	74	43.5	-32.6	0	0	6.38642	0	0	0	low
cgr-miR-146b-5p_R+1	TGAGAACTGAATTCCATAGGCTGT	24					5'	(((.(((.((.((((((((.((((.((((..((..((....))..))..)))))))).)))))))))).))).)))...	76	53.2	-33.2	7.96172	3.27644	36.7219	0	0	0	middle
aca-miR-148b-3p	TCAGTGCATCACAGAACTTTGT	22					3'	.......(((((.(((((((..(((((((((.((.((((..((((.............)))))))).)).)))))))))..))))))).))).))..	88	46.4	-39	12.7388	0	55.8811	0	0	21.0992	middle
ppy-miR-149_R-1	TCTGGCTCCGTGTCTTCACTCC	22					5'	....((((((.(((...((((((((..((((.(((((...............)))))))))..)).))))))..))).)))).))	81	70.6	-40.5	0	0	0	0	0	37.341	middle
aca-miR-150-5p	TCTCCCAACCCTTGTACCAGTG	22					5'	...(((((((((((.((((.(((.((..((((((((((...((....))...))))))))))..)).))).)))).))).....))))).)))...	90	53.1	-39.6	0	3.27644	52.6879	0	0	7.28605	middle
eca-miR-151-5p	TCGAGGAGCTCACAGTCTAGT	21					5'	((((.((((((((((((..((((((((((............)))))))))).)))))))))))).))))	69	55.1	-41.5	26.2737	8.19111	55.8811	0	1.57456	25.0458	middle
hsa-miR-151b_R+3	TCGAGGAGCTCACAGTCTAGT	21					5'	...((((((.((((((((((((..((((((((((............)))))))))).)))))))))))).)))))).....	73	53.1	-44.6	26.2737	8.19111	55.8811	0	1.57456	25.0458	middle
ami-miR-152-3p	TCAGTGCATGACAGAACTTGG	21					3'	((((((..((((((((((((((..(.((((..(((((((...)))....)))))))).)..))))))))))))))..)).))))	84	53.6	-33.4	9.55406	8.19111	39.9151	0	0	52.9757	middle
cgr-miR-152-3p	TCAGTGCATGACAGAACTTGG	21					3'	.(((((((((((((((((.((.((((..((((...(((....))))))))))).)).)))))))))))))))))....	73	62.8	-47.6	9.55406	8.19111	39.9151	0	0	52.9757	middle
aca-miR-181a	AACATTCAACGCTGTCGGTGAGT	23					5'	(((((((((..((...(((.((((((..(((((((.((((.............))))))))))))))))).)))...))..))).))))))..	91	47.3	-30.3	7.96172	3.7133	26.0779	0	0	44.9306	middle
ami-miR-181a-5p	AACATTCAACGCTGTCGGTGAGT	23					5'	(((((((((..((...(((.((((((..(((((((.((((..((.....))..))))))))))))))))).)))...))..))).)))))).	91	45.7	-31	7.96172	3.7133	26.0779	0	0	44.9306	middle
cpo-miR-181a-5p_R-2	AACATTCAACGCTGTCGGTGAGT	23					5'	.(((.((((((..(((((((.((((...........))))))))))))))))).)))...	56	43.3	-21	7.96172	3.7133	26.0779	0	0	44.9306	middle
aca-miR-182-5p_R+2	TTTGGCAATGGTAGAACTCACACT	24					5'	....((((.((((((..(((((((...((((((...(((((((((....)))....))))))))))))...)))))))..)))))).))))....	87	52.6	-38.7	0	0	6.38642	0	0	0	middle
aca-miR-182-5p_R+2	TTTGGCAATGGTAGAACTCACACT	24					5'	....((((.((((((..(((((((...((((((...(((((((((....)))....))))))))))))...)))))))..)))))).))))....	87	52.6	-38.7	0	0	6.38642	0	0	0	middle
cin-miR-184_R+3	TGGACGGAGAACTGATAAGGGCTTT	25					3'	((((((.((..(((..((.(((((((...(((((((.((((((.........))))))....)))))))))))))).))..)))..)).)))))).......	95	46.1	-36.1	3372.58	3240.4	2315.08	2211.65	3899.23	2862.51	middle
bta-miR-185	TGGAGAGAAAGGCAGTTCCTGA	22					5'	((..(.(((((.((((((.(((((.(((..((((..((......)).))))..))).))))))))))).))))))..))	79	67.1	-50.2	7.16555	6.88053	10.3779	0	0	10.9291	middle
cgr-miR-185-5p	TGGAGAGAAAGGCAGTTCCTGA	22					5'	..(((((((..(((.(((((.(((..((((..((......))))))..))).))))))))..))))))).....	67	59.5	-42.1	7.16555	6.88053	10.3779	0	0	10.9291	middle
mdo-miR-186-5p_R-1	CAAAGAATTCTCCTTTTGGGCT	22					5'	...(((((((((((((.(((((.(((((...((((...))))..)))))))))).)))))))))))))	65	36.8	-28.8	7.96172	3.93173	22.3525	0	0	10.0183	middle
aca-miR-191-5p_R-1	CAACGGAATCCCAAAAGCAGCT	22					5'	((..((.((..((.((((((((((.((..(((((((.................)))))))..)))))))))))).))..)).))..))..	88	46.7	-32.1	55.732	25.2286	94.9979	0	0	49.6362	middle
aca-miR-191-5p_R-1	CAACGGAATCCCAAAAGCAGCT	22					5'	((..((.((..((.((((((((((.((..(((((((.................)))))))..)))))))))))).))..)).))..))..	88	46.7	-32.1	55.732	25.2286	94.9979	0	0	49.6362	middle
bta-miR-192_R-2	CTGACCTATGAATTGACAGCC	21					5'	.....(((.(((((..(((.((((((((((((((.(((((((................))))))).))))).)))))))))..))).)))..))))).........	92	54.7	-38.5	0	0	36.7219	0	0	19.5813	middle
cpi-miR-192-5p_R+1	ATGACCTATGAATTGACAGCCA	22					5'	.(((.(((...((.((.(((((((((((((((((((...............)))))))))))))).))))).)).))...))).)))..	86	53.9	-37	0	0	0	0	0	9.56294	middle
cja-miR-193	AACTGGCCCTCAAAGTCCCGCT	22					3'	(((..(((((((.((((..(((((((((.((.((..(.........)..)).)).)))))))))..)))).)))))))..)))	83	49.4	-46.1	7.16555	0	5.58811	0	0	0	low
hsa-miR-193b-3p	AACTGGCCCTCAAAGTCCCGCT	22					3'	.(((...(((..(((((((.((((..(((((((((.((.((..(.........)..)).)).)))))))))..)))).)))))))..)))(((........)))..)))...	83	52.7	-45.5	7.16555	0	5.58811	0	0	0	low
pmi-miR-193-3p_1ss20GA	TACTGGCCAGCACAATCCCATT	22					3'	......(((((..((((((((.((((((.((((...((((((((..((......))..)))))))))))).)))))).))))))))..))).))	88	51.1	-40.2	81.2095	52.4231	12.7728	20.6055	35.8999	39.1625	middle
aca-miR-194-5p	TGTAACAGCAACTCCATGTGGA	22					5'	...(((((...((((..(((((((((.((((((.(((((.........))))))))))).)))))))))..))))...)))))..	80	42.4	-36.7	7.96172	0	22.3525	0	0	20.0366	middle
aca-miR-196a	TAGGTAGTTTCATGTTGTTGG	21					5'	..(((((((..((((((..((((((((((.(((((((((((...............))))))))))).))))))))))..)))))))))))))........	91	42.6	-41.4	0	3.93173	0	0	0	0	middle
bta-miR-197	TTCACCACCTTCTCCACCCAGC	22					3'	..(((..(((.((((.(((((((..((((..((((((....))).)))..))))..))))))).)))).)))..)))....	75	64.2	-41.3	12.7388	0	0	0	0	0	middle
mmu-miR-199a-5p_R-1	CCCAGTGTTCAGACTACCTGTT	22					5'	(((...(((((((.((((((((.(((((((....)))).......))))))))))).)))))))...)))	70	52.9	-28.2	74.044	37.6791	115.754	0	0	75.1374	middle
mmu-miR-199a-3p_R-1	ACAGTAGTCTGCACATTGGTT	21					3'	(((...(((((((.((((((((.(((((((....)))).......))))))))))).)))))))...)))	70	52.9	-28.2	96.3368	52.4231	150.879	0	2.8342	115.211	middle
aca-miR-199a-5p_R+1	CCCAGTGTTCAGACTACCTGTT	22					5'	..(((((((...((..(((((((.((((((((.(((.......(((.....)))..))))))))))).)))))))..))...))))).)).......	88	53.6	-38	74.044	37.6791	115.754	0	0	75.1374	middle
hsa-miR-199a-3p_R-1	ACAGTAGTCTGCACATTGGTT	21					3'	..(((((((...((..(((((((.((((((((.(((.......(((.....)))..))))))))))).)))))))..))...))))).)).......	88	53.6	-38	96.3368	52.4231	150.879	0	2.8342	115.211	middle
aca-miR-200a-3p	TAACACTGTCTGGTAACGATGT	22					3'	..........((((((.(((((((((((((((((((((.((((..............)))).))))))))))))).)))))))).)))).)).	82	46.2	-38.5	0	0	132.518	0	0	19.1259	middle
aca-miR-200b-3p	TAATACTGCCTGGTAATGATGA	22					3'	..........((((((((((...((((((((..(((((.((((((.............)))))).)))))..)))).))))...))))))))))......	84	46	-39.9	0	0	95.7963	0	0	22.3135	middle
aca-miR-200b-3p	TAATACTGCCTGGTAATGATGA	22					3'	..........((((((((((...((((((((..(((((.((((((.............)))))).)))))..)))).))))...))))))))))......	84	46	-39.9	0	0	95.7963	0	0	22.3135	middle
bta-miR-200c	TAATACTGCCGGGTAATGATGGA	23					3'	((((((((((.((((((((.(((.(((.......)))))).)))))))).)))))).))))....	61	53.8	-28.1	0	0	35.1253	0	0	0	middle
aca-miR-203-3p	GTGAAATGTTTAGGACCACTTG	22					3'	.....((..(((((((((((..(((((((((.((((.((((.(((((.........))))))))).)))).)))))))))..)))))))))))...))	93	46.9	-42.6	0	0	0	0	0	36.8856	middle
aca-miR-203-3p	GTGAAATGTTTAGGACCACTTG	22					3'	.....((..(((((((((((..(((((((((.((((.((((.(((((.........))))))))).)))).)))))))))..)))))))))))...))	93	46.9	-42.6	0	0	0	0	0	36.8856	middle
aca-miR-204a-5p	TTCCCTTTGTCATCCTATGCCT	22					5'	.............(((((...(((((.((((((((((.(((((.((((...............))))))))).)))))))))).)))))...))))).	84	48	-39.7	0	1.63822	0	0	0	0	low
aca-miR-205a_R-1	TCCTTCATTCCACCGGAGTCT	21					5'	..(((.((((.(((((((((((.((((((((.............)))))))).))))))))))).)))).)))..	71	42.7	-32.3	12.7388	1.63822	0	6.86848	0	874.326	middle
dre-miR-205-5p_R-1	TCCTTCATTCCACCGGAGTCT	21					5'	......(((((..(((((..(((((..((((.((((((((((........))..)))))))).))))..)))))..)))))..))))).	82	42.7	-34	12.7388	1.63822	0	6.86848	0	874.326	middle
aca-miR-206-3p_R+1	TGGAATGTAAGGAAGTGTGTGG	22					3'	((..(((..((((((..(((..(((((((((((.((((((.............)))))))))))))))))..)))..))))))..)))..)).	92	35.5	-37.3	962.572	332.559	101.384	0	19.5245	6.37529	middle
aca-miR-208-3p	ATAAGACGAGCAAAAAGCTTGT	22					3'	.(((((((((((....((((((((.(((((..((((((..............))))))..))))).))))))))....))))))))))).	88	41.1	-37.6	0	0	0	0	0	3.18765	low
aca-miR-208-3p	ATAAGACGAGCAAAAAGCTTGT	22					3'	.(((((((((((....((((((((.(((((..((((((..............))))))..))))).))))))))....))))))))))).	88	41.1	-37.6	0	0	0	0	0	3.18765	low
hsa-miR-211-5p	TTCCCTTTGTCATCCTTCGCCT	22					5'	((..(((.....(((((...(((((..((((((((..(((((.((((...((.....)).)))))))))..))))))))..)))))...)))))......)))....)).	109	59.1	-44.2	38.2163	1.63822	0	0	0	0	middle
aca-miR-214-3p	ACAGCAGGCACAGACAGGCAGT	22					3'	....(((((((((((.((((((((((...((((((((((((.............))))))))))))...)))))))))).)))))))))))....	87	52.6	-57.2	7.96172	6.55289	22.3525	0	0	0	middle
aca-miR-221-3p_R+1	AGCTACATTGTCTGCTGGGTTTC	23					3'	....((((((((((..(((.(((((((((....(((((.(.....))))))))))))))).)))..)))).))))))....	73	45.7	-38.9	72.4517	25.2286	110.964	0	3.46402	28.6888	middle
aca-miR-221-3p_R+1	AGCTACATTGTCTGCTGGGTTTC	23					3'	....((((((((((..(((.(((((((((....(((((.(.....))))))))))))))).)))..)))).))))))....	73	45.7	-38.9	72.4517	25.2286	110.964	0	3.46402	28.6888	middle
aca-miR-222a-3p_R+3	AGCTACATCTGGCTACTGGGTCTCT	25					3'	...((.((.(((((((..((((((((((((((((((...(((..........)))...))))).)))))))))))))..))))))))).))...	88	47.9	-43.3	94.7445	42.5938	197.979	0	0	23.6797	middle
aca-miR-222a-3p_R+3	AGCTACATCTGGCTACTGGGTCTCT	25					3'	...((.((.(((((((..((((((((((((((((((...(((..........)))...))))).)))))))))))))..))))))))).))...	88	47.9	-43.3	94.7445	42.5938	197.979	0	0	23.6797	middle
sko-miR-252b_1ss8GC	CTAAGTACTAGTGCCGCAGGTAA	23					5'	....((((((..((.(((((.((((((((((....((((((((.............))))))))...)))))))))).))))))).)))))).........	88	35.6	-37	7.96172	20.9692	68.654	36.0595	49.7559	40.0733	middle
bta-miR-320a	AAAAGCTGGGTTGAGAGGGCGA	22					3'	...((((....)))).......(((((((((..(((((((.((((((....)))))).)))))))..)))))))))......	54	64.6	-42.3	0	7.20817	38.3185	0	0	0	middle
cgr-miR-322-5p_R+1	CAGCAGCAATTCATGTTTTGGA	22					5'	(((((((.((..(((((..(((((((((((((............)))))))))))))..)))))..)).)))))))..	76	47.4	-36.5	0	0	30.3355	0	0	4.55378	middle
cgr-miR-322-3p_R-1	AAACATGAAGCGCTGCAACA	20					3'	(((((((.((..(((((..(((((((((((((............)))))))))))))..)))))..)).)))))))..	76	47.4	-36.5	0	0	9.57963	0	0	0	low
bta-miR-328	CTGGCCCTCTCTGCCCTTCCGT	22					3'	.......(((((..((..(((..((((((..(((((.(((((...((((....)))).))))))))))..))))))..)))..))..)))))	85	68.5	-57.8	0	0	9.57963	0	0	0	low
bta-miR-339a_R-1	TCCCTGTCCTCCAGGAGCTCA	21					5'	...((((.(((.((..(((.((((.((((((.(((..((.....))))).)))))).)))).))).))..))).))))	75	71.8	-34.1	2.65391	0	0	0	0	1.51793	middle
cpo-miR-339-5p_R-2	TCCCTGTCCTCCAGGAGCTCA	21					5'	...(((((.((.(((.(((((((..........))))))).))).)).))))).....	50	62.1	-24.2	2.65391	0	0	0	0	1.51793	middle
dno-miR-339-5p_R-2	TCCCTGTCCTCCAGGAGCTCA	21					5'	...((((((((.(((.((((((((.......)).)))))).))).)))))))).....	50	69	-29.6	2.65391	0	0	0	0	1.51793	middle
cfa-miR-340	TTATAAAGCAATGAGACTGATT	22					5'	..(((((....(((..(((((((...((((((.((((..((.........))...)))).))))))....)))))))..)))....))))).	89	45.7	-27.4	9.55406	0	3.99151	0	0	0	middle
hsa-miR-340-5p	TTATAAAGCAATGAGACTGATT	22					5'	..(((((.((((((..(((((((...((((((.((((..((.........))...)))).))))))....)))))))..)))))).)))))....	89	40	-32.8	9.55406	0	3.99151	0	0	0	middle
cgr-miR-342-3p_R-1	TCTCACACAGAAATCGCACCCGT	23					3'	.(((((((((.((((((..((((((.....((((((...((....))..)))))).))))))....)))))).)))))))))...	81	52.9	-41.3	0	1.63822	0	0	0	3.64303	middle
cgr-miR-342-3p_R-1	TCTCACACAGAAATCGCACCCGT	23					3'	.(((((((((.((((((..((((((.....((((((...((....))..)))))).))))))....)))))).)))))))))...	81	52.9	-41.3	0	1.63822	0	0	0	3.64303	middle
mmu-miR-351-5p_R-3	TCCCTGAGGAGCCCTTTGAGC	21					5'	....((((((((..(((((..(((.(((..((((.((((................))))))))..))).))))))))..))))....))))........	87	50.5	-35.1	0	0	12.7728	0	0	0	middle
bta-miR-361	TTATCAGAATCTCCAGGGGTAC	22					5'	(((((..(((((((((.((.((((.((((...........)))).)))).))...)))))))))..)))))	71	42.3	-29.9	3.98086	0	3.99151	0	0	0	low
hsa-miR-361-3p_R-1	TCCCCCAGGTGTGATTCTGATT	22					3'	(((((..(((((((((.((.((((.((((...........)))).)))).))...)))))))))..)))))	71	42.3	-29.9	0	1.63822	0	0	0	0	low
chi-miR-361-5p	TTATCAGAATCTCCAGGGGTAC	22					5'	...((((...((((((..(((((((((.((.((((.((((...........)))).)))).))...)))))))))..))))))...))))......	87	45.8	-39	3.98086	0	3.99151	0	0	0	low
chi-miR-361-3p	TCCCCCAGGTGTGATTCTGATT	22					3'	...((((...((((((..(((((((((.((.((((.((((...........)))).)))).))...)))))))))..))))))...))))......	87	45.8	-39	0	1.63822	0	0	0	0	low
aca-miR-365-3p	TAATGCCCCTAAAAATCCTTAT	22					3'	(((((.((((((((..(((.(((((((((((.(((.....))).)))).....))))))))))..)))))))).)))))	79	39.2	-29	9.55406	7.86346	19.1593	0	0	10.0183	middle
bta-miR-370	GCCTGCTGGGGTGGAACCTGGT	22					3'	((((((....(((((((..(..(((.((((...(((((....)).))).)))).)))..)..)))))))))))))	75	60	-33.7	0	0	7.98302	0	0	0	low
cgr-miR-378-5p	CTCCTGACTCCAGGTCCTGTGT	22					5'	(((.((((.((.((((((((((((((...((((((........)))))).)))))))))))))).)).)))).)))...	76	57	-45.7	0	0	0	0	0	22.7689	middle
hsa-miR-378c_R-4_1ss21AG	ACTGGACTTGGAGTCAGAAGG	21					3'	(((.((((.((.((((((((((((((...((((((........)))))).)))))))))))))).)).)))).)))...	76	57	-45.7	619.422	298.156	166.047	0	22.0438	1075.6	middle
cgr-miR-409-3p	GAATGTTGCTCGGTGAACCCCT	22					3'	.((((((((.((((..(((((((((((((..((.....)))))).)))))))))..)))).))))))))....	68	53.4	-32.2	5.5732	2.29351	0	0	0	0	low
hsa-miR-409-3p	GAATGTTGCTCGGTGAACCCCT	22					3'	.(((((.((..(((.((((..(((((((((((((..((.....)))))).)))))))))..)))).)))..))))))).	77	54.4	-37.7	5.5732	2.29351	0	0	0	0	low
bta-miR-423-5p	TGAGGGGCAGAGAGCGAGACTTT	23					5'	....((((((..((((((((((((..(((.((((.(((((.........))))))))).)))...))))))))))))..)))))).........	81	53.2	-48.1	0	4.25938	6.38642	0	0	2.27689	middle
bta-miR-423-3p_L-1	AGCTCGGTCTGAGGCCCCTCAGT	23					3'	....((((((..((((((((((((..(((.((((.(((((.........))))))))).)))...))))))))))))..)))))).........	81	53.2	-48.1	29.4584	8.51875	61.4693	0	0	0	middle
bta-miR-423-5p	TGAGGGGCAGAGAGCGAGACTTT	23					5'	....((((((..((((((((((((..(((.((((.(((((.........))))))))).)))...))))))))))))..)))))).........	81	53.2	-48.1	0	4.25938	6.38642	0	0	2.27689	middle
bta-miR-423-3p_L-1	AGCTCGGTCTGAGGCCCCTCAGT	23					3'	....((((((..((((((((((((..(((.((((.(((((.........))))))))).)))...))))))))))))..)))))).........	81	53.2	-48.1	29.4584	8.51875	61.4693	0	0	0	middle
bta-miR-425-5p_L+1	AATGACACGATCACTCCCGTTGA	23					5'	(((((.((..(((...(((((((.((.(((((.((..(((....)))......)).))))).)))))))))...)))..)).)))))	87	56.3	-35.3	0	0	4.78981	0	0	0	middle
mmu-miR-425-3p	ATCGGGAATGTCGTGTCCGCC	21					3'	(((((.((..(((...(((((((.((.(((((.((..(((....)))......)).))))).)))))))))...)))..)).)))))	87	56.3	-35.3	3.98086	0	0	0	0	0	low
bta-miR-425-5p_L+1	AATGACACGATCACTCCCGTTGA	23					5'	(((((.((..(((...(((((((.((.(((((.((..(((....)))......)).))))).)))))))))...)))..)).)))))	87	56.3	-35.3	0	0	4.78981	0	0	0	middle
bta-miR-425-3p_R-1	ATCGGGAATGTCGTGTCCGCC	21					3'	(((((.((..(((...(((((((.((.(((((.((..(((....)))......)).))))).)))))))))...)))..)).)))))	87	56.3	-35.3	3.98086	0	0	0	0	0	low
aca-miR-429-3p	TAATACTGTCTGGTAATGCCGT	22					3'	.........((((((.((((((.(..((((((((((..(((((((.............)))))))..))))))))))..).).))))))))..)))....	87	49	-35.8	0	0	7.98302	0	0	0	low
mmu-miR-434-3p_R-1	TTTGAACCATCACTCGACTCC	21					3'	.........(((((((((((.((.((((...((((((..((((((..........))))))..))))))...))))))..)))))))))))...	82	45.7	-38.8	0	3.27644	0	0	0	0	middle
rno-miR-450a-5p_1ss21GA	TTTTGCGATGTGTTCCTAATAT	22					5'	....((((..(((((((((.(((((..(((((((((((((.........)))))))))))))..))))).)))))))))..))))......	81	37.4	-38.6	0	0	135.711	0	0	10.0183	middle
aca-miR-451-5p_R-2	AAACCGTTACCATTACTGAG	20					5'	....(((((((.(((...((((.((((((((((((....)))))))))))).))))...))).)))))))...	66	46.6	-35.3	21.4966	6.22524	6.38642	0	0	18.2151	middle
aca-miR-451-5p_R-2	AAACCGTTACCATTACTGAG	20					5'	....(((((((.(((...((((.((((((((((((....)))))))))))).))))...))).)))))))...	66	46.6	-35.3	21.4966	6.22524	6.38642	0	0	18.2151	middle
dre-miR-462_R+1	TAACGGAACCCATAATGCAGCTG	23					5'	((((..((((..((((((.(((((..(((((((.(..(((....)))..)))))))).))))).))))))....(((((.......))))).))))..))))	58	49	-38.3	0	0	0	0	0	55.5561	middle
bta-miR-484	TCAGGCTCAGTCCCCTCCCGAT	22					5'	((((((...(((((((....((......))......(((.....))).))))))).))).)))	63	61.9	-20.4	16.7196	1.63822	15.1677	0	0	4.55378	middle
cfa-miR-486_R+1	TCCTGTACTGAGCTGCCCCGAG	22					5'	((((((((((((((((((((((....((.((.....))))))))))))))))))))))))))..	62	62.5	-49.1	238.055	21.2969	19.9576	0	0	81.0573	middle
cfa-miR-486_R+1	TCCTGTACTGAGCTGCCCCGAG	22					5'	((((((((((((((((((((((....((.((.....))))))))))))))))))))))))))..	62	62.5	-49.1	238.055	21.2969	19.9576	0	0	81.0573	middle
aca-miR-490-3p	CAACCTGGAGGACTCCATGCTGT	23					3'	.....((..((.(.(((((((.(((((((((((((((.(((.................))).)))))))))..)))))).))))))))))..)).....	89	47.5	-37	0	0	0	0	0	5.46454	low
chi-miR-493-5p	TTGTACATGGTAGGCTTTCATT	22					5'	...(((...((((((...((((((((.(((((..((((((((((((...................))))))))))))..))))).)))))))).)))))).)))...........	101	56.5	-54.7	0	1.63822	0	0	0	0	middle
hsa-miR-493-5p	TTGTACATGGTAGGCTTTCATT	22					5'	(((((...((((((((.(((((..((((((((((((...................))))))))))))..))))).)))))))).)))))	89	56.2	-50.1	0	1.63822	0	0	0	0	middle
bta-miR-497_R-1	CAGCAGCACACTGTGGTTTGT	21					5'	...((.(((((((.(((((((((.((((.((((.(((((((((.(((((......)))..)).))))))))).)))).)))).......))))))))))))....)))).))	109	65.2	-52.5	0	0	7.98302	0	0	0	low
aca-miR-499-5p_R-1	TTAAGACTTGCAGTGATGTTT	21					5'	.....(..(((((.(((..((((((..(((((((((((..............)))))))))))..))))))..))).)))))..).......	80	38	-31.6	18.5773	7.4266	8.51522	0	0	61.9314	middle
aca-miR-499-5p_R-1	TTAAGACTTGCAGTGATGTTT	21					5'	.....(..(((((.(((..((((((..(((((((((((..............)))))))))))..))))))..))).)))))..).......	80	38	-31.6	18.5773	7.4266	8.51522	0	0	61.9314	middle
cgr-miR-499-5p_R-1	TTAAGACTTGCAGTGATGTTT	21					5'	(((((((.((..((((((((.((((((((((.(..........))))))))))).))))))))..)).)))))))..	75	50.6	-39.3	18.5773	7.4266	8.51522	0	0	61.9314	middle
bta-miR-532	CATGCCTTGAGTGTAGGACCGT	22					5'	..........(((((((.((.((((((.((((.(((..((.............))..))).)))).)))))).)).)))))))...	73	51.2	-29	0	0	7.18472	0	0	2.27689	low
cgr-miR-532-5p	CATGCCTTGAGTGTAGGACCGT	22					5'	.(((((((.((..(((((.((((.(((..((.............))..))).)))).)))))..)).)))))))...	73	46.8	-25.2	0	0	7.18472	0	0	2.27689	low
cfa-miR-542	TGTGACAGATTGATAACTGAAA	22					3'	((((..((((...(((((((((.(((....)))..)))))))))...))))..))))..	57	44.1	-22.4	0	0	5.58811	0	0	0	low
hsa-miR-542-3p	TGTGACAGATTGATAACTGAAA	22					3'	..........(((((((...((((..((((...(((((((((.(((....)))..)))))))))...))))..))))...)))))))..........	77	49.5	-34.4	0	0	5.58811	0	0	0	low
cgr-miR-615-3p_R-1	TCCGAGCCTGGGTCTCCCTCT	21					3'	((((.((((((((((..(((((.(((((((((.(((..(...)..)))...))))))))))))))..))))))))))))))...	81	69	-54.4	0	0	3.99151	0	0	0	low
hsa-miR-615-3p_R-1	TCCGAGCCTGGGTCTCCCTCT	21					3'	...(((..(((.((((((((((..(((((.(((((((((.(((..(...)..)))...))))))))))))))..)))))))))))))..))).	89	72	-61	0	0	3.99151	0	0	0	low
cpo-miR-652-3p_1ss22AT	AATGGCGCCACTAGGGTTGTGT	22					3'	((((((((((.....(((((((((((.((........))))))))))))).))))))))))..	61	49.2	-32.2	0	0	3.99151	0	0	4.55378	low
cpo-miR-652-3p_1ss22AT	AATGGCGCCACTAGGGTTGTGT	22					3'	((((((((((.....(((((((((((.((........))))))))))))).))))))))))..	61	49.2	-32.2	0	0	3.99151	0	0	4.55378	low
abu-miR-725	TTCAGTCATTGTTTCTGGTCGT	22					3'	.((..(((((..((.((.(((((((........))))))))).))..)))))..))...	55	42.4	-16.4	0	0	0	0	0	4.55378	middle
abu-miR-731-5p_R-1	AATGACACGTTTTCTCCCGGATT	23					5'	..(((((((.....((((((.((((.((.........))))))))))))....)))))))...	58	52.4	-26.1	0	0	0	0	0	78.325	middle
rno-miR-741-3p_R-1	AAAGATGCCACGCTATGTAGA	21					3'	((((((..(((.((.(((((((((((((..(((((.((.(((..(.......)..))).)).)))))..))))))))))))).)).))))))))).	95	38.5	-39.3	11.1464	0	0	0	0	0	middle
rno-miR-743a-3p	GAAAGACGCCAAACTGGGTAGA	22					3'	.((...(((.((..(((.((((((.((.((((..........)))).)).)))))).)))..)).)))...))...	72	44.7	-25.1	0	3.93173	0	0	0	0	low
bta-miR-744	TGCGGGGCTAGGGCTAACAGCA	22					5'	(..((((..((((..((((.((((((.(((((((.......((..((((((...))))))...))..)))))))))).))).)))).))))..))))..)	100	61	-40.4	0	0	7.98302	0	0	0	low
cgr-miR-872-5p	AAGGTTACTTGTTAGTTCAGG	21					5'	(((..((.((.(((((((.((((((((((((................)))))))))..)))))))))).)).))..)))	79	43	-26.8	15.9234	0	0	0	0	0	middle
bta-miR-1249	ACGCCCTTCCCCCCCTTCTTCA	22					3'	.(((((((((.((.((.((((...(((((........))))))))).)).)))))))))))....	60	66.2	-32.7	0	0	7.98302	0	0	0	low
cgr-miR-1260	ATCCCACCGCTGCCACCA	18					5'	...((((....))))..(((.((.(((..((..(((...)))..))..)))))...(((.((....)).))).)))....	32	45	-14.5	1396.49	577.965	20791	17013.2	1984.57	984.528	high
chi-miR-1307-3p	ACTCGGCGTGGCGTCGGTCGTGG	23					3'	..((((((.(((.(((.......((((((..((((((....(((((((.((.((.(((..(((..............)))..))))).))..)))))))))))))...))))))....))).))).)))).))..((..(....)..))	131	56.4	-49.9	0	0	4.78981	0	0	0	low
chi-miR-1307-3p	ACTCGGCGTGGCGTCGGTCGTGG	23					3'	..((((((.(((.(((.......((((((..((((((....(((((((.((.((.(((..(((..............)))..))))).))..)))))))))))))...))))))....))).))).)))).))..((..(....)..))	131	56.4	-49.9	0	0	4.78981	0	0	0	low
oan-miR-1386	CTCCTGGCTGGCTCGCCA	18					5'	(((((.(((((...((((((..(((((......)))))................((((((.....)))))).....).))))).)))).).)))))	16	65.6	-34.4	0	9.17404	73.4438	0	0	6.37529	middle
hsa-miR-1469_L-4_1ss10GC	GCGCGCGGCGCGGGCTCC	18					5'	(((((((...(((....(((((.....)))))..)))..))))))).	46	85.1	-25.8	0	3.27644	0	0	0	0	low
lva-miR-2004-3p_R+3	TCACACACAACCACAGGAAGTTTTT	25					3'	...((((((((((..(.((((((((((.(((.((((.((((((..(((...))).)))))).))))))).)))))))))).)..))).)))))))...	92	46.9	-48	12.7388	11.1399	0	0	19.5245	46.4486	middle
dre-miR-2188-5p_R+2	AAGGTCCAACCTCACATGTCCTA	23					5'	(((.(((((..((..((((.((.(((((.((((((((((..(((..............)))..)))))))))).))))).)).))))..))..)))))..))).	103	51.9	-41.1	0	0	0	0	0	6.37529	low
bta-miR-2478_L-2	ATCCCACTTCTGACACCA	18					3'	..(((..(((((..(((.(((((....((((.....))))..)))))....)))..))))).)))............	63	50.6	-20.2	568.467	342.388	3217.16	1981.56	437.411	227.234	middle
rno-miR-3559-5p	TGACAGACTTAGTACTACATGA	22					5'	(((..(((.....)))...(((.((((..(((((((((((((((((((....(((....)))......)))))))))))))))))))..)))).)))..............))).	78	38.3	-47	0	0	9.57963	0	0	0	low
rno-miR-3585-3p_R+4	TGAACGGCCCTTGTTGTGAGGAA	23					3'	((((((..(.(((....((((((((.((((..((((((.((((.(((.((((((..........)))))).))))))).))))))..)))).))))).))).....))))..))))))	118	44.9	-54.6	11.1464	0	0	0	0	0	middle
mmu-miR-3968_L-3_1ss14AT	ATCCCACTCCTGACACCA	18					3'	...((..((..((((((((.((((.(((..((.....((((((((.........))))))))...))...))).)))).))......))))))..)).))	97	56	-27.3	7.96172	3.60409	22.3525	0	1.57456	2.27689	middle
bta-miR-4286_R+1	ACCCCACTCCTGGTACCA	18					5'	........((((((((..((((...((..(..((.....))..)..))...))))...))).))).))........	60	61.8	-23.1	0	0	9.57963	0	0	0	low
mmu-miR-5099_L+2R-1	TCTTAGATCGATGTGGTGCTC	21					3'	(((((((((...((.(..(((((((((((((..((....))...)))))))))))))..)..))))))))))).	73	37.8	-26.1	0	0	0	0	0	6.37529	middle
mmu-miR-6240_L-3R-5_1ss21AG	AAGCATCGCGAAGGCCCG	18					5'	..((((...(((....((....(((.((.(((((.((....))....(((((..(((.((.....)))))..)))))..))))).))..))).....))......)))...))))..	113	47	-25.2	11.1464	0	9.57963	0	0	0	middle
hsa-miR-7704_R-1_1ss16CT	CGGGGTCGGCGGCGATGT	18					5'	(((((((((.((((....((..(((((((...)))))))..))))))))))).))))..	57	74.6	-30.1	0	0	7.98302	0	0	0	low
pal-miR-9226-5p_L-4	GTCCCTGTTCGGGCGCCA	18					5'	.....((((..((((((..(((((((((((.......)))).))))).......))..))))))..)))).......	65	59.7	-30.9	0	3.27644	17.5626	0	0	0	middle
pal-miR-9993a-3p	ATCTCGGTGGGACCTCCA	18					3'	.((((((((((((....(((((..........)))))...))))..))))))))...	53	56.1	-23	2218.14	1409.53	20583.4	7989.76	4578.81	2140.28	high
pal-miR-9993b-3p	ATCTCGCTGGGGCCTCCA	18					3'	.(((((..((.((..(((((((..........)))))))...)).))..)))))...	53	57.9	-23.3	0	4.58702	649.818	8.58561	0	10.9291	middle
ssc-miR-10386_L+1	CGTCGTCCTCTCCCTCCCTCCT	22					5'	((((((((((((((((((((.((((....))))))))))))))))...))))))))	56	82.1	-45.9	0	0	0	144.238	0	0	middle
oni-miR-10926_1ss11TG	ATCCCAGCGGGGCCTCCA	18					5'	..(((((.((..((((((((((.(((..((....))..)))))))...)).))))..)))))))....	62	58.8	-25.3	0	0	126.132	0	0	0	middle
oni-miR-10955_L-1_1ss10TC	TCCCCGTACGGGCCACCA	18					3'	.(((..(((........(((((((((((..(....)..)).)))))))))....)))..)))...	61	55.4	-24.7	0	3.27644	51.0913	0	0	15.4829	middle
bta-miR-11972_L-2_1ss20TC	GGCGGGAGCGGCCGGGGCC	19					5'	..((((...(((((((.....(((..(..((....))..).))))))))))...))))....	56	77.4	-26.8	0	0	0	18.8883	0	0	middle
lva-let-7-5p	TGAGGTAGTAGGTTATATAGTT	22					5'	((((((((((......(((.(((((((((.(((((((((((((.....))).....))).))))))).))))))))).))).....)))))))))).	96	44.3	-39.6	16551.6	17223.4	21990.8	28766.9	13417.7	14461.7	high
aca-let-7b-3p_R+1_4ss12AG15GA16CG20CT	CTATACAACCTGCTAGCTTTCC	22					3'	((((((((((......(((.(((((((((.(((((((((((((.....))).....))).))))))).))))))))).))).....)))))))))).	96	44.3	-39.6	702.224	982.933	798.302	515.136	556.133	898.006	middle
aca-let-7d-5p_R+1	AGAGGTAGTAGGTTGCATAGTT	22					5'	...(((.((((((.(((((((((((((((.((((((((.((((((.....)))))).)).......)))))).))))))))))))))))))))))))	94	47.4	-48.8	16.7196	11.1399	36.7219	0	0	31.4211	middle
aca-let-7d-3p_R+1_1ss7AG	CTATACGACCTGCTGCCTTTCT	22					3'	...(((.((((((.(((((((((((((((.((((((((.((((((.....)))))).)).......)))))).))))))))))))))))))))))))	94	47.4	-48.8	21.4966	2.9488	40.7134	0	0	11.8398	middle
hsa-let-7d-5p	AGAGGTAGTAGGTTGCATAGTT	22					5'	....(((.(((((((.(((((((((((((((.((((((...((((((.....))))))..........)))))).)))))))))))))))))))))))))..(((((....))))).........	96	47.2	-49.2	16.7196	11.1399	36.7219	0	0	31.4211	middle
cfa-let-7d_R-3	CTATACGACCTGCTGCCTTTCT	22					3'	....(((.(((((((.(((((((((((((((.((((((...((((((.....))))))..........)))))).)))))))))))))))))))))))))..(((((....))))).........	96	47.2	-49.2	21.4966	2.9488	40.7134	0	0	11.8398	middle
aca-let-7a-5p	TGAGGTAGTAGGTTGTATAGTT	22					5'	((((.((.(((((.(((..(((((..(((((((((...(((.....))).((....))....)))))))))..)))))..)))))))).))..))))....	97	43.6	-42.4	269.902	144	324.909	29.1911	19.8394	298.197	middle
aca-let-7a-5p	TGAGGTAGTAGGTTGTATAGTT	22					5'	(((.((((((((((..(((((((((..((..((((((...))))).)..))......)))))))))..)))))))))))))..	81	41	-36.4	269.902	144	324.909	29.1911	19.8394	298.197	middle
mml-let-7a-5p	TGAGGTAGTAGGTTGTATAGTT	22					5'	(((..(((.(((.(((((((((((((.........(((......)))))))))))))))).))).))).)))	72	41.7	-25	269.902	144	324.909	29.1911	19.8394	298.197	middle
aca-let-7i-5p	TGAGGTAGTAGTTTGTGCTGTT	22					5'	.((((..(((.(((((.(((((((((((((((((.(((((.(((((.........)))))))........))).)))))))))))))))))))))).)))))))........	103	57.1	-52.7	265.921	114.02	397.554	0	0	140.256	middle
