# Supplementary material for: Differential expression of miRNAs in the body wall of the sea cucumber Apostichopus japonicus under heat stress
Source: Front Physiol. 2022 Jul 21;13:929094. doi: 10.3389/fphys.2022.929094 (PMC9351827; doi:10.3389/fphys.2022.929094)
Supplement: Supplementary file 3 [file Table3.XLSX]

## Sheet: Sheet1
Table S3 The family information of known miRNAs
Family ID	Members	numbers
miR-25	xtr-miR-25-2-p5_2ss18GC19TG_1,xtr-miR-25-2-p5_2ss18GC19TG_2,bta-miR-25,sko-miR-92c_1ss21GT,spu-miR-92a-p3_2ss12TA18CA,spu-miR-92a_R-1_1ss22CT,spu-miR-92b-3p_2ss21GT22CA,spu-miR-92b-3p,spu-miR-92b-3p_R+1_2ss21GT22CA,bfl-miR-92d-p3_2ss11AT21GT,bfl-miR-92d-p3_2ss11AT21GA,ggo-miR-92b_1ss21CG,efu-miR-92a_R-2_2ss14CT20TG,efu-miR-92a_R-1_1ss11GT,efu-miR-92a_R-1_1ss12TA,efu-miR-92a_R-1_1ss20TG	16
let-7	hsa-let-7d-5p,mml-let-7a-5p,spu-let-7_R-3_2ss18TG19AT,aca-let-7b-3p_R+1_4ss12AG15GA16CG20CT,aca-let-7d-5p_R+1,aca-let-7d-3p_R+1_1ss7AG,aca-let-7i-5p,sha-let-7a-p3_1ss9TG,lva-let-7-5p,cfa-let-7d_R-3	10
miR-1	spu-miR-1_1ss21AG,spu-miR-1-p3_2ss6AT17TA,spu-miR-1_R-3_1ss19GA,spu-miR-1_L-1_1ss2GT,spu-miR-1_2ss7GA21AG,pma-miR-1c-3p,aca-miR-206-3p_R+1,oha-miR-1a-3p	8
miR-8	hsa-miR-200b-p3_2ss3GC19TC,hsa-miR-200b-p3_2ss2GC18TC,hsa-miR-200b-p3_1ss3GC,bta-miR-200c,aca-miR-200a-3p,aca-miR-200b-3p,aca-miR-429-3p,pmi-miR-200-3p_R-1_1ss15AG	8
miR-10	cfa-miR-99b,spu-miR-10_1ss1AT,spu-miR-125-5p,spu-miR-125-p5_2ss5TG19GT,ola-miR-125c-p5_2ss18CA19TG,cgr-miR-125a-5p_R-2,ssa-miR-99-5p_R-1	7
miR-29	spu-miR-29a_1ss12GA,spu-miR-29b,cgr-miR-29a-3p,lva-miR-29b-3p_R+1_1ss9TG,bbe-miR-29a-p3_2ss5GC17CA,oha-miR-29a-3p_R-1	6
miR-17	dre-miR-17a-5p_R+1,age-miR-93_L+1,aca-miR-17-5p,aca-miR-20a-5p_R+1,cgr-miR-106b-3p_R-2,ccr-miR-20a-5p	6
miR-27	hsa-miR-27b-3p_R-3,hsa-miR-27b-p3_2ss5CA18GT,pma-miR-27b-3p,aca-miR-27b-3p_R-1,cgr-miR-27a-3p_R-1	5
miR-1260b	hsa-miR-1260b-p5_1ss8AG,hsa-miR-1260b_R-1,hsa-miR-1260b_R-1_1ss9AC,bta-miR-1260b_L+1_1ss10AG,bta-miR-1260b_L+2_1ss11AG	5
miR-31	spu-miR-31_R+2,spu-miR-31,spu-miR-31_R+1,aca-miR-31-5p_R+2	4
miR-361	hsa-miR-361-3p_R-1,bta-miR-361,chi-miR-361-5p,chi-miR-361-3p	4
miR-28	hsa-miR-28-5p,hsa-miR-151b_R+3,bta-miR-28,eca-miR-151-5p	4
miR-26	hsa-miR-26a-5p_R-3,hsa-miR-26a-5p_R-2,dre-miR-26a-5p,aca-miR-26-5p_R+2	4
miR-199	hsa-miR-199a-3p_R-1,mmu-miR-199a-5p_R-1,mmu-miR-199a-3p_R-1,aca-miR-199a-5p_R+1	4
miR-15	hsa-miR-16-5p,fru-miR-15a-p3_2ss14GC17AC,bta-miR-15b,ola-miR-15a_R+1	4
miR-133	hsa-miR-133a-3p_R+1_1ss21TC,hsa-miR-133a-5p,pmi-miR-133-p5,pmi-miR-133-3p	4
miR-219	efu-miR-219-p3_2ss6GC18GC_3,efu-miR-219-p3_2ss6GC18GC_1,efu-miR-219-p3_2ss6GC18GC_2,efu-miR-219-p3_2ss6GC18GC_4	4
miR-22	cgr-miR-22-5p_R+1,cgr-miR-22-3p,lva-miR-22-3p_L+1R-1_1ss22TG,lva-miR-22-3p_L+1_1ss23AT	4
miR-34	aca-miR-34c-5p,mdo-miR-34b-5p_R-1,mdo-miR-34b-3p,pmi-miR-34-p5_1ss12TA	4
miR-221	aca-miR-221-p3_1ss1CT,aca-miR-221-p5_1ss1CT,aca-miR-221-3p_R+1,aca-miR-222a-3p_R+3	4
miR-1559	tgu-miR-1559-p5_2ss5CT18TA,tgu-miR-1559-p3_2ss5CT18TG,tgu-miR-1559-p5_2ss5CT18TG	3
miR-9	spu-miR-9-5p_R+1,spu-miR-9-3p_L-1R+1,spu-miR-9-5p_R-1_1ss7GT	3
miR-7	spu-miR-7-p5_2ss10AG19GT,spu-miR-7-p3_1ss12TA,aca-miR-7-5p_R+1	3
miR-153	oan-miR-153-1-p5_2ss14CG19CT,spu-miR-153-3p,spu-miR-153-3p_R-4	3
miR-425	mmu-miR-425-3p,bta-miR-425-5p_L+1,bta-miR-425-3p_R-1	3
miR-2004	lva-miR-2004-3p_R+3,spu-miR-2004-p5,spu-miR-2004	3
miR-30	hsa-miR-30c-5p_R-4,aca-miR-30a-5p_R+2_1ss13CT,aca-miR-30a-3p_1ss18GA	3
miR-148	hsa-miR-148a-3p,aca-miR-148b-3p,cgr-miR-152-3p	3
miR-1260a	hsa-miR-1260a,hsa-miR-1260a_L+1_1ss10TG,hsa-miR-1260a_L+2_1ss11TG	3
miR-101	hsa-miR-101-3p_L+1R-3,aca-miR-101-3p_R+2,aca-miR-101-2-5p_1ss3GA	3
miR-205	dre-miR-205-5p_R-1,aca-miR-205a_R-1,ccr-miR-205-p3_2ss4GA17AC	3
miR-197	bta-miR-197,ggo-miR-197-p3_1ss13TG,ggo-miR-197-p3_2ss13TG19GT	3
miR-19	aca-miR-19a-3p_R+1,aca-miR-19b_R+2,cgr-miR-19b-3p	3
miR-242_2	spu-miR-242,pmi-miR-242-p3_1ss15GA	2
miR-210	spu-miR-210-p5_1ss10AC,spu-miR-210_L+1_1ss23AT	2
miR-2012	spu-miR-2012_R-2_1ss9GT,spu-miR-2012	2
miR-2011	spu-miR-2011_L-1R+1,spu-miR-2011_L-1R+1_1ss19TC	2
miR-2008	spu-miR-2008_L-1R+1,lva-miR-2008-5p_L+1R-2_1ss14TG	2
miR-2005	spu-miR-2005_R-1,spu-miR-2005-p3_1ss21TG	2
miR-252	sko-miR-252b_1ss8GC,spu-miR-252b_R-1_1ss8GC	2
miR-743	rno-miR-743a-3p,rno-miR-741-3p_R-1	2
miR-2006	pmi-miR-2006-5p_1ss12GA,spu-miR-2006_R-2	2
miR-21	mdo-miR-21-5p,aca-miR-21-5p	2
miR-615	hsa-miR-615-3p_R-1,cgr-miR-615-3p_R-1	2
miR-542	hsa-miR-542-3p,cfa-miR-542	2
miR-493	hsa-miR-493-5p,chi-miR-493-5p	2
miR-154	hsa-miR-409-3p,cgr-miR-409-3p	2
miR-340	hsa-miR-340-5p,cfa-miR-340	2
miR-204	hsa-miR-211-5p,aca-miR-204a-5p	2
miR-142	hsa-miR-142-5p_R-2,tgu-miR-142-5p	2
miR-2188	dre-miR-2188-5p_R+2,gga-miR-2188-5p_R-1	2
miR-184	cin-miR-184_R+3,spu-miR-184	2
miR-322	cgr-miR-322-5p_R+1,cgr-miR-322-3p_R-1	2
miR-188	bta-miR-532,cgr-miR-532-5p	2
miR-423	bta-miR-423-5p,bta-miR-423-3p_L-1	2
miR-185	bta-miR-185,cgr-miR-185-5p	2
miR-139	bta-miR-139,cgr-miR-139-5p_R+1	2
miR-4889	bfl-miR-4889b-p3_2ss3TG17AG,bbe-miR-4889b-p5_2ss4CG18AG	2
miR-499	aca-miR-499-5p_R-1,cgr-miR-499-5p_R-1	2
miR-24	aca-miR-24-3p_R-2,cgr-miR-24-3p_R-3	2
miR-146	aca-miR-146a-5p_R+1,cgr-miR-146b-5p_R+1	2
miR-145	aca-miR-145-5p_R+1,aca-miR-145-3p_L-1R+1	2
miR-143	aca-miR-143-5p,aca-miR-143-3p_R+1	2
miR-140	aca-miR-140-5p_R+2,aca-miR-140-3p_L-1R+2	2
miR-126	aca-miR-126-5p,aca-miR-126-3p_R-1	2
miR-122	aca-miR-122-5p_R-1,aca-miR-122-3p	2
miR-96	spu-miR-96_1ss10AG	1
miR-71	spu-miR-71_R-2	1
miR-375	spu-miR-375_L+1R-1	1
miR-278_2	spu-miR-278-3p	1
miR-2013	spu-miR-2013_R+1	1
miR-2010	spu-miR-2010_R-1_1ss20CT	1
miR-2007	spu-miR-2007	1
miR-2002	spu-miR-2002-3p_R-2_2ss18TC20TA	1
miR-137	spu-miR-137_L+1R-1	1
miR-124	spu-miR-124_R-2	1
miR-363	sha-miR-92a_R+4_1ss9TA	1
miR-450	rno-miR-450a-5p_1ss21GA	1
miR-506	rno-miR-3585-3p_R+4	1
miR-149	ppy-miR-149_R-1	1
miR-1246	ppy-miR-1246-p5_2ss7CA20TA	1
miR-130	oha-miR-301a-p5_2ss7GC17CT	1
miR-489	mmu-miR-489-p3_2ss10CA17TA	1
miR-434	mmu-miR-434-3p_R-1	1
miR-351	mmu-miR-351-5p_R-3	1
miR-186	mdo-miR-186-5p_R-1	1
miR-574	hsa-miR-574-3p	1
miR-4766	hsa-miR-4766-p5_2ss12TA20TC	1
miR-3145	hsa-miR-3145-p5_1ss16TC	1
miR-218	hsa-miR-218-2-p3_2ss5GT18CG	1
miR-193	hsa-miR-193b-3p	1
miR-1469	hsa-miR-1469_L-4_1ss10GC	1
miR-1302	hsa-miR-1302-5-p3_2ss13GC19CT	1
miR-1281	hsa-miR-1281-p5_2ss13TC19CT	1
miR-462	dre-miR-462_R+1	1
miR-1307	chi-miR-1307-3p	1
miR-872	cgr-miR-872-5p	1
miR-378	cgr-miR-378-5p	1
miR-342	cgr-miR-342-3p_R-1	1
miR-486	cfa-miR-486_R+1	1
miR-940	bta-miR-940-p5_2ss11GA17GC	1
miR-744	bta-miR-744	1
miR-497	bta-miR-497_R-1	1
miR-484	bta-miR-484	1
miR-370	bta-miR-370	1
miR-339	bta-miR-339a_R-1	1
miR-328	bta-miR-328	1
miR-320	bta-miR-320a	1
miR-2284	bta-miR-2285m-3-p5_2ss15CA18AC	1
miR-192	bta-miR-192_R-2	1
miR-127	bta-miR-127	1
miR-1249	bta-miR-1249	1
miR-490	aca-miR-490-3p	1
miR-451	aca-miR-451-5p_R-2	1
miR-365	aca-miR-365-3p	1
miR-23	aca-miR-23a-3p_R+1	1
miR-214	aca-miR-214-3p	1
miR-208	aca-miR-208-3p	1
miR-203	aca-miR-203-3p	1
miR-196	aca-miR-196a	1
miR-194	aca-miR-194-5p	1
miR-191	aca-miR-191-5p_R-1	1
miR-182	aca-miR-182-5p_R+2	1
miR-181	aca-miR-181a	1
miR-150	aca-miR-150-5p	1
miR-128	aca-miR-128-3p	1
miR-103	aca-miR-103-3p_R+1	1
