# Supplementary material for: Differential expression of miRNAs in the body wall of the sea cucumber Apostichopus japonicus under heat stress
Source: Front Physiol. 2022 Jul 21;13:929094. doi: 10.3389/fphys.2022.929094 (PMC9351827; doi:10.3389/fphys.2022.929094)
Supplement: Supplementary file 6 [file Table6.XLSX]

## Sheet: Sheet1
Table S5 The precursor sequence plus 100 nt flanking genomic sequence
>chr2:44776298-44776572 pmi-mir-133-p5
AAGGCATCCGGCAATGTACATATGTAAGGTCTCGAAGACATACATTACCAAGCATGTACA
AAGTACCTGTGAGAGGGAAGCACGGCCCAATGTTATGCTCTAGCTGGTAAACGGGAACCA
AATCGTGACATTCTATAATGATTTGGTCCCCTTCAACCAGCCGTAGCACTGCATTTTTAT
CATCTTGAGGGAAATTGAACCGTCGGGACTCAACTACCATACAGAGGGCAGCAGACAGAT
AGAGCAATAGCCAGACCTCCCCCCCCCCCCCGGAA
>chr2:44776298-44776572 pmi-mir-133-p5
AAGGCATCCGGCAATGTACATATGTAAGGTCTCGAAGACATACATTACCAAGCATGTACA
AAGTACCTGTGAGAGGGAAGCACGGCCCAATGTTATGCTCTAGCTGGTAAACGGGAACCA
AATCGTGACATTCTATAATGATTTGGTCCCCTTCAACCAGCCGTAGCACTGCATTTTTAT
CATCTTGAGGGAAATTGAACCGTCGGGACTCAACTACCATACAGAGGGCAGCAGACAGAT
AGAGCAATAGCCAGACCTCCCCCCCCCCCCCGGAA
>chr23:5144632-5144914 efu-mir-9277-p5
TATATGTATATATATCATGTTCACAGTACGTCCATAGTATGTGCTAGTCGCTTTCACATG
ACCTAGCAATTCAGAAATGGGAACCTGCTGCTCGCAAAAGAACTACGTAGTCGGCAGGAT
TCGAACCTGCGCGGGAAGATCCCAATAGATTTCTAGTCTATCGCCTTAACCACTCGGCCA
CGACTACTCTTGAAATTGAGGTCGACTAAATAAATATATATACTATATTACAAGTCATAT
TCATTTCAGGTTTCTTTATTAAATTATTTCACTGTGCTCAAAC
>chr23:5144632-5144914 efu-mir-9277-p5
TATATGTATATATATCATGTTCACAGTACGTCCATAGTATGTGCTAGTCGCTTTCACATG
ACCTAGCAATTCAGAAATGGGAACCTGCTGCTCGCAAAAGAACTACGTAGTCGGCAGGAT
TCGAACCTGCGCGGGAAGATCCCAATAGATTTCTAGTCTATCGCCTTAACCACTCGGCCA
CGACTACTCTTGAAATTGAGGTCGACTAAATAAATATATATACTATATTACAAGTCATAT
TCATTTCAGGTTTCTTTATTAAATTATTTCACTGTGCTCAAAC
>chr2:44661612-44661882 spu-miR-1_1ss21AG
CGGCTGAAGTTCTTTACTAGTATATTTAACTGCTGGACGGGGTTATCTCTCTCGATCAAA
CCATGGTGCAGGGCCAATGCTACAAAAGAAACCTTCTAACACAACATACTTCCTTACAGT
TCCATAGTTGTTATTTACAAAGCATATGGAATGTAAAGAAGTATGTGTTGTAGTTGGGGA
AGTAAACATCACTAAAATTGGACAACTGGCATGGAACAGACTGCAGACATTAACTACTAC
TTGAGGTGTTGGAAATCTTGCGCAGACTGCT
>chr15:9435896-9436193 spu-mir-7-p5_2ss10AG19GT
AGGTTATAAAAGGGCGAGGCTGGCTGGTGATGATGATAAACGTCATTCAAAATGCAGTTT
GCATATCGGGTTATGAGATGAGCGAAGAAAAGCAAATGGCATTAATATCTCTTCTGTTGA
GGCAGGTGATGGGTTACAGATGCAAAGGCCGTTTACCCGTCAGTGGCCGACTGTGATTTT
TTGTTGCTCTTGGAATTTCCAACAACAAAAAAATCACCAGTCTTCCATGACGGGCAACGG
ATGGAAGTTAGTCTTGGTGATGGCGTATGCAAAATTAGCAAAAGGATGGCAAAAAGTA
>chr15:9435896-9436193 spu-mir-7-p5_2ss10AG19GT
AGGTTATAAAAGGGCGAGGCTGGCTGGTGATGATGATAAACGTCATTCAAAATGCAGTTT
GCATATCGGGTTATGAGATGAGCGAAGAAAAGCAAATGGCATTAATATCTCTTCTGTTGA
GGCAGGTGATGGGTTACAGATGCAAAGGCCGTTTACCCGTCAGTGGCCGACTGTGATTTT
TTGTTGCTCTTGGAATTTCCAACAACAAAAAAATCACCAGTCTTCCATGACGGGCAACGG
ATGGAAGTTAGTCTTGGTGATGGCGTATGCAAAATTAGCAAAAGGATGGCAAAAAGTA
>chr15:20410167-20410470 spu-miR-9-5p_R+1
GACTGGTTGTCTCCGTCCATTGACTCTTGTATCATTCTTCACGGATCAATTTTTCATGGA
TGATTCTCGCCTTGTCTGCCTTTATCTTTGGTAACCTAGCTTTATGATGTGTTAACGGCA
CTCATACAGCTAGATAACCAAAGAACATGACAGTGGCACAGACAAATCGCGCTTAGAACA
GAGTCTTCAGAACGCAGGAAAGGAGAACGTCAGTGTCACATCTTCATCCATGGGCTGACC
ATCGGTAAAAATCACAAATACCTATACTTTTCATAAATCAATCAATAACATTTAGTACAG
TGAA
>chr15:20410167-20410470 spu-miR-9-5p_R+1
GACTGGTTGTCTCCGTCCATTGACTCTTGTATCATTCTTCACGGATCAATTTTTCATGGA
TGATTCTCGCCTTGTCTGCCTTTATCTTTGGTAACCTAGCTTTATGATGTGTTAACGGCA
CTCATACAGCTAGATAACCAAAGAACATGACAGTGGCACAGACAAATCGCGCTTAGAACA
GAGTCTTCAGAACGCAGGAAAGGAGAACGTCAGTGTCACATCTTCATCCATGGGCTGACC
ATCGGTAAAAATCACAAATACCTATACTTTTCATAAATCAATCAATAACATTTAGTACAG
TGAA
>chr9:38358415-38358703 spu-miR-10_1ss1AT
TCTTACCACTGCAATGGTTTCCCTCGCTTGTCGAATGCTATGGAACGCCGTCAAAACAAG
ATGGGCATTTCTGATTGGCAAGCACCCTGAGTTCCAAACCTGTGATATTGATTTCACACA
AATTCGGATCTACAGGGTAAGTGTTAATCAGACAAACAGTAAAGAGTATTCGAAGATATA
GTGGCATCTTGGTTGGGCTGGTAATGTTTGTTGGAATGGTCCATCCATGATCTATTTCAA
AAGCATCCTTATTTCCTTACCACAATATCCTTATCCGTACAATGAACTG
>chr5:503088-503382 lva-miR-22-3p_L+1R-1_1ss22TG
TTGATAAGAACCTGTCAGAATTAAGGTAGATGTGTCAGCTCAAACAGTTGAATATTAATG
AGCAGTAATCAAGAAAGAACTGACGAAGATGGGAAAGAAGTGTGCCTTTGGATGCCAACG
CTTCACTGGTGTGCTGATGCGTTGCATTGCTATCTTGTATCAGCTGCCCGGTGAAGTGTA
GGTAGCCAAGGTTGGTATCATCGGCAAGTCTTGGGCAGCTGAGATGAAGAAGATGGGTGA
CTTTGACAAGATGGAGGTTGTAAAAAAAAAACATATTAAAACCCCTTGCCACAAA
>chr5:5438048-5438350 lva-miR-22-3p_L+1R-1_1ss22TG
AAACTCAGAGGTTGTTTCAAGTGAATTTTAATGATTGATTGCTGTCATTTGTGGCAAGGG
GTTTTAATATGTTTTTTTTTTACAACCTCCATCTTGTCAAAGTCACCCATCTTCTTCATC
TCAGCTGCCCAAGACTTGGCGATGATACCAACCTTGGCTACCTACACTTCACCGGGCAGC
TGATACAAGATAGCAATGCAACGCATCAGCACACCAGTGAAGCGTTGGCATCCAAAGGCA
CACTTCTTTCCCATCTTCGTCAGTTCTTTCTTGATTACTGCTCATTAATATTCAACTGTT
TGA
>chr6:3550361-3550647 spu-miR-29a_1ss12GA
AACAGATTGTGAGAGACGTCTTCCTAACAGGTGAAGTGGCAGATACACCAAGAGGCGACG
AGAGAGAGAGAGATTTGATGAGAAACAAGATGTTTTTGTTGATTGCCCTGGGCCTGGTTT
TATCTGGTGCATAGTGTTGTTAGTACTGAAATCTAAGCACCAGTTAAAATCAGAGCCAAT
GGCATGAAAGTTCATCACCATGGAAACCAAAGGGACTACATTATGATTTGCCACTGATGA
TGGAAAACCAATATATACACGATTATAGCTTTAATTTGAAATCAAAA
>chr6:14155798-14156070 spu-miR-29a_1ss12GA
TTTCAGAATTTTTTTTTTTTTTTTTATGCATTACAATTTTGATTTCAAATTAAAGCTATA
ATCGTGTATATAGTGGTTTTCCATCATCAGTGGCAAATCATAATGTAGTCCCTTTGGTTT
CCATGGTGATGAACTTTCATGCCATTGGCTCTGATTTTAACTGGTGCTTAGATTTCAGTA
CTAACAACACTATGCACCAGATAAAACCAGGCCCAGGGCAATCAACAAAAACATCTTGTT
TCTCATCAAATCTCTCTCTCTCGTCGCCTCTTG
>chr6:3552977-3553273 spu-miR-29b
AAGACTGTTCAAACAATACAAGAGGTATTGTTTGCTGACATTGTAGGATTCCATTTTCCA
TTCTTTTTTTTCTTTCCTTTTTTTTTGCAGGATTTTTATATCTTTGTTCTCTTGTCTCCT
GTTTTTGTCATGGTGGATAGAGTCCTCTAAATGTATCTTCTAGCACCATGAGAAAGCAGT
ATACAAGGGAACAGCTATCGTAGACGAAGTTATATAAAAAAAATATAAAAAAGTACAAAG
GGTAAACATATATGTACAAAAGTACAGGCTGTCGTATTCAAAGAAGTAGCTCATAAA
>chr13:25246317-25246639 hsa-miR-30c-5p_R-4
GTGTCTCCTGAAGTAAATCCTTCCCACCCCTCCCCCTCCCTTCCCCAGCAGAGAAATGGT
TACGTAGAGAGTGCCACCAACGAAGGGCTGGTTAGCCTAGTCTGCAGAGTGTAGGATGTT
TACTTCTCACTGCCTGTCACTGGTTCATATCCAGTTTAAGCACAAAATTTCTTTTGCACT
TGCAAAAGTGAATAATGTCATTTCTTATTGGTACCATATTCAATATATGGTTGTATGTTT
TGCCAAGTTTATTTGTCTATCGTCTGTTTTTGGGCCAAGTGATGGTTCTTTTGTTTACCC
GGAATAGTTCAGATTTTTGCAGT
>chr12:19278959-19279249 spu-miR-71_R-2
TTTCACTGGGTTTCCTTGTCTGAAGGTAGAAGACACAACTAGTTTACAGGGCGAGTCTTA
AGACAGCGCTGATGGTTTATTCCAAAAGGAAGGAGAAAGCTTTGGACAAGTCAGGTGAAA
GACATGGGTAGTGAGATTGTAACTTTCAAAGATGATCTTGCTACTCTGTCTCTCATCCTG
AAATGTCCGCTCATACGTCAAGCTCTACCAGCAAACCTCTCTGGAACTCACAGTACTTTA
ATAACAAACACACAACGGTATTAGGGAGATGGAAATATTTGAGTATCTGCA
>chr12:23678693-23678983 spu-miR-71_R-2
GAACATGTGCATTTCTTGTCTGAAGGTAGAAGACACAACTAGTTTACAGGGCGAGTCTTA
AGACAGCGCTGATGGTTTATTCCAAAAGGAAGAAGAAAGCTTTGGACAAGTCAGGTGAAA
GACATGGGTAGTGAGATTGTAACTTTCAAAGATGATCTTGCTACTCTGTCTCTCATCCTG
AAATGTCCGCTCATACGTCAAGCTCTACCAGCAAACCTCTCTGGAACTCACCATACTTTT
GTAACAAACACACACCGGTACTAGGGAGATGGAAATATTTGAGTACCTGCA
>chr3:12184553-12184851 spu-miR-92b-3p_2ss21GT22CA
TTTGATGAGTCGAAGATGTCTCTATCACCATCAGCCTTTTATATCCCTTTCCATTAACTT
AAAAGGATGCTCCTCTTTTCTCACATTTGCATTGTTCTGCCGACGGTGGCAATTTGTAAA
CGGACACAAAATTTTGCTGCCTGTGGTGTGGAAAGGACTGTAAGGCCGGGAAAAGTGCAA
TATGATGATATAACAGTGCACATTTTGCAACTCTTCCTTGCCTCACAGGCAATCCTACAA
TTCAAGTCTCGTTTAGGAATGAAAATTAACGGAAAAAAGAGAGAGCGAGTGGGAGAGAA
>chr9:41374471-41374818 spu-miR-92b-3p
ACGAGGGGCAATCTTTGTGACTGAGGAAAGTCAAATATTGCACTCGTCCCGGCCTGCCCA
CCCACAGCAATTGCAACAGTTTTTCAAGTATCCTGAGATCGGAAGGAATCTGCTGAAGAG
GTGCGCAAAGTTAGTCCCGACCATCAGGTTGTGGCAGGTTGCAATGTGTTGTCTTTGTAT
ATTTCATATTGCACTTGTCCCGGCCTGCTGGTCTGGTGGCAATAATCGGTGGATGGCAGA
TTTCTGGCTGCAATGGCGGCATCATGGCACAGAGAGCACCGGGGTTCTGACTGGATCGAT
AAAACCGCTCCGAGGCTGAGAGGAATGAAATGACTGCAAACTTGTTCT
>chr2:51488678-51488957 spu-miR-124_R-2
GAAGATGAGCCGCAGCTAGATGATAGATGTTATGAATTATGCAGCAGACAGATGATGAAC
CTGGAAAGATGACAGAGACAAATTTCATCCTCATATCGTTCGACTTGTTCTTCGTGTTCA
CTGCGAACCTTGATCTGTTGTTGAGAATTAAGGCACGCGGTGAATGCCAAGGGCGAGAGA
TACTTTCATCTCGATATAGAATCGCGACTTATTGCAACGTGCCGTGCTACACGTATAACA
ATTATAAGGTCACTCACTGTACCTCGCTGATTGTACTACA
>chr7:1692108-1692398 spu-miR-125-5p
TCCCAGCAGTACAATTACTCAACACATACTACATACTATTCCAGTCAAGATGTCAGCAGC
TACAGCAGCAACAGAAGTATGAGAAATGAGGATGCTCTGATTAGCCTGTCCTGGGATCCC
TGAGACCCTAACTTGTGAGGGTGTATCTGTGTTACACAGGTTGGAGTCTCAGGAACTCTT
TGGCGAGCAAGATCATCACTGGAAGAACAAGACAGTGACAAGGAGTGATTCAATCATGGA
GGGGAATCCCCTCCTCATCCTCCTGATTGTCCACATGTACCAATAGAAGTG
>chr4:41933592-41933877 spu-miR-137_L+1R-1
AGTTCTTAAAATGAAAATGATAATTATAATAATAATAATGTTTCCTTTAACACAGATTCT
ATATTGAGAAGACGACTTGAGGAACAATGGCTAGAGAAGCAAAGCTCTCGATTACGGGTA
TTTTCGGGCTAATAATAGTAATGATAACAGTATTATTGCTTGAGAATACACGTATATCGG
AGTAATAGTCAACGCTGAATTGGCATTTCAACAATGAGGAACTGAAGTTTCAACAACAAA
GGAAATAGTTTTATGGACACAAAATAACACTGATGTAGCTACGAGA
>chr4:37592563-37592848 spu-miR-137_L+1R-1
TGTTTTCGATTGCGTGGAAGGTACCTGGGTCCCTGACATGTCTCGTAGCTACATCAGTGT
TATTTTGTGTCCATAAAACTATTTCCTTTGTTGTTGAAACTTCAGTTCCTCATTGTTGAA
ATGCCAATTCAGCGTTGACTATTACTCCGATATACGTGTATTCTCAAGCAATAATACTGT
TATCATTACTATTATTAGCCCGAAAATACCCGTAATCGAGAGCTTTGCTTCTCTAGCCAT
TGTTCCCCAAGTCGTCTTCTCAATATAGAATCTGTGTTAAAGGAAA
>chr23:995282-995595 spu-miR-153-3p
AGCTTTGCTGAAGTGATAAGCATGTATATATAAATGTCAATGGCAGATGAGGTTTTTCCA
TCTTCTGATGTCATCACATGACCGCTCGTTATGAATATTCAATGTATATGTGACAGGTGA
TCCGCAGGTGGTTAATAGCTGATTAGTAAGAATGGCCTCAAACTGCCCAATCACTTTTGT
GACTATGCAACTGAAGATGGAAAATCACAAGTTGCCTAATCACAAAAATGACTAGGTAGC
TGGGAAGTTAGTCTTTAAGAACCAGTCACTCCGTTAACAAAGTAAACAATACCGCTGTTA
TGATTAGTCTATGA
>chr9:16898881-16899271 spu-miR-184
GCGGAAACCGAATAACTTGTCCGGGTGGCCATGGAAATCAATGAGATTTGATTTTTCAAC
GATCACTCGATGCTTAATCGTACTGCATCGTGGGTACCTGCAACCGTCGACTTCTCTGCA
GATGAAGTAACATAGTCAAAGAGACGTGTTTTCCATGACTCCTTATCACTTCTCCTCCCA
GCTTCGAATGAAAAGCAACTTGCTGGACGGAGAACTGATAAGGGCTGGTGGAAAACAAAC
CAACTCAATGGAAGTGTTCGCATGCAGTATAGGAGGTATATCCAACGGGCACTACAGACG
CACTGTGAAAAGCTTAGAGAAACAGGAATTACCATGACCGACAGAGAGAACTATAACACG
GAAAGAGATAAATGTCAAACAGGCGTATAAC
>chr9:18281058-18281446 spu-miR-184
CCTCTGTTTATGGCGGTATTGTTTTCTCTGTCAGTCACGGTTATACGCCTGTTTGACATT
TATCTCTTTCCGTGTTATAGTTCTCTCTGTCGTTCATGGTAATTCCTATTTCTCTAAGCT
ATTCACAGTGCGTCTGTAGTGCCCGTTGGATATACCTCCTACTGCATGCGAACACTTCCA
TTGAGTTGGTTTGTTTTCCACCAGCCCTTATCAGTTCTCCGTCCAGCAAGTTGCTTTTCA
TTCGAAGCTGGGAGGAGAAGTGATAAGGAGTCATGGAAAACACGTATCTTTGACTATGTT
ACTTTATCTGCAGAGAAGTCGACGGTTGCAGGTACCCACGATGCGGTACGATACAGACGT
TAAGCATCGAGTGATCGTTGAAAAATCAA
>chr14:24204417-24204689 pmi-miR-200-3p_R-1_1ss15AG
CACTTTTATGTTCTTGCTTCGACATTTCAGTTTCAAACTGTTTGACTGAATCTCGAGAGC
AGAGCTATGTTTTTTCCAGAGAAAGAACTAACTAGGGTTTTGACAACATCGCACCATACA
GCATTTGATTTGTTTTTCCGATTATCTAATACTGTCTGGTGATGATGTTGACTCTGCTCT
TAGTTTCATCGATACCTCGTCGTCGCCGTCCTCGTGATGCTAGGAATAAAATCAGATATA
TAGATATATACTGTATAGACATGTTACTTCAAA
>chr16:27962701-27963074 spu-mir-210-p5_1ss10AC
CAGCACACGACGTGTTAACCATGTTCCTTGGACACAATGCTACATAGAATCGAGCAAAAG
TACGGGAGGCTATGACAAGTACTATGAAGAGGGAGTGACCTCATGATTCGACAAATGCTG
TTCTGTTGTATTCAAAGGTTGATTACGTGGGTTGCTGTCCCGCGGCACAAGAGTGAAATT
GATCCATCTCTTGTGCGTGCGACAGCGACTGATGTAGTCCCTGATCATCTTATGGATACA
ACTTAGACGGATCAAGCAGAAGTTAAGATCAATTATAGGTATGATAAACCATGCACTATT
TATAAGGTATACCTACCAAAAGTACCCCATGTTGTATGTTCTATTAAGTAGGTGATATTA
CAAATCAGGGGCTA
>chr16:27962701-27963074 spu-mir-210-p5_1ss10AC
CAGCACACGACGTGTTAACCATGTTCCTTGGACACAATGCTACATAGAATCGAGCAAAAG
TACGGGAGGCTATGACAAGTACTATGAAGAGGGAGTGACCTCATGATTCGACAAATGCTG
TTCTGTTGTATTCAAAGGTTGATTACGTGGGTTGCTGTCCCGCGGCACAAGAGTGAAATT
GATCCATCTCTTGTGCGTGCGACAGCGACTGATGTAGTCCCTGATCATCTTATGGATACA
ACTTAGACGGATCAAGCAGAAGTTAAGATCAATTATAGGTATGATAAACCATGCACTATT
TATAAGGTATACCTACCAAAAGTACCCCATGTTGTATGTTCTATTAAGTAGGTGATATTA
CAAATCAGGGGCTA
>chr17:13326954-13327250 spu-miR-252b_R-1_1ss8GC
ATTTAGAATTTTACGCAGATCTAGCCAACCCAATGACATTGCAGGATAATAATCAGGAGC
CGAACAGATATCAAGTCGAAGTTAGCAAATTTCACCTCCCACGTTTCGTTCGCTCTATTC
TAAGTACTAGTGCCGCAGGTGTTTTATTCGCTACTGGTACCTGCAGTTCTAGTGCTTAAC
ATGGGGTGTCGAAAGTTTCAACTGTTGCCAGATGCTTCGTGGTGTTACCGTACCCCAGAA
CGGAATACGAACAAAAGAAGCTTTATTTCATCCTCTTCAACATCCAAAATATGAAAT
>chr9:28771191-28771495 oan-mir-1357-p3_2ss13TG19GA
GATGATGTAAACATACCGACTGGAAACCGCTTGACCGATGGCTGAAGAAACCGCAACCTA
ACCATTCATATCATTAACACCATCAGTCCCTGTCACCATCCTCCCTTCAACTTCATCAAT
TTCATCTTTCATTCCACATGGGATCTTAGGTCAAAGGTCAATACAGTGGTTAAAGACTTT
CAAAGATTATGAGAGCTGAGGGCACTTCATTTTTATCACTTTTCTGTCAGGCGCCTGTGC
ATACATGTATATGTTCAAAGTGAAATTTTTCAATAGGTGACCATTATCATGGGCAGTATG
GAAAT
>chr7:9012869-9013165 spu-miR-2002-3p_R-2_2ss18TC20TA
GAGAAAAAAAACTTTCCAAGAATTTTCCAAAACACCAATAAACAGAAGTTGGAGAGAAAT
CGCAACAAGAGCGAGCGCGCATGGCACAAATACTTACTTTCCCGTCCAACTTATTCGTTG
GGAAGATCCTAGCAGAGTTGAGAGTTGGCTAGCCTTCTCAATAGACCAGCAGATGTATTC
ACGAAGTTATGCAAAACTGAAACGTGAATAGTACCTCCTGGTCCACTGCGAAGGCAGCAT
TTCTAGATGATTCATCTAAGGTATGCATCGGAGCCAGTGTGGAAACCCCACAACTCC
>chr15:7702987-7703320 spu-mir-2004-p5
GCACTTTCACTTCCATCCATGTCACAGTTATTTCTGTACAGTGGTTGCCTATACTTCCGG
AAGCTTGTCTACTGTTAGAAATACAAAGCTATTACTTTCACAGACTCGGTTGGATTTCCA
GTATGAAGTAGCGCCTCCCTGCTGCTCCCCGGGATGAATCTCACCGCGATGCCAAACTTC
CTGTGGTTGTGTGTGAAGAGTACCATAAAATCACACTTAACACGACAGCCACAGAAAGCA
CGGCAGGCGGTACCACTAAAAGCAACATCTCGCTCGGTACATATCCCATCTCTCTGCCTC
GAACGATGGATGACTTCTCTCGCTCCATAGGGTC
>chr15:7702987-7703320 spu-mir-2004-p5
GCACTTTCACTTCCATCCATGTCACAGTTATTTCTGTACAGTGGTTGCCTATACTTCCGG
AAGCTTGTCTACTGTTAGAAATACAAAGCTATTACTTTCACAGACTCGGTTGGATTTCCA
GTATGAAGTAGCGCCTCCCTGCTGCTCCCCGGGATGAATCTCACCGCGATGCCAAACTTC
CTGTGGTTGTGTGTGAAGAGTACCATAAAATCACACTTAACACGACAGCCACAGAAAGCA
CGGCAGGCGGTACCACTAAAAGCAACATCTCGCTCGGTACATATCCCATCTCTCTGCCTC
GAACGATGGATGACTTCTCTCGCTCCATAGGGTC
>chr5:22005780-22006066 pmi-miR-2006-5p_1ss12GA
TTGAGACTTAGAAGTAGATTTCCAGAGAAAATATCAAGACATCGAAGACCAAAGATAAAA
ACAGACAGAAGAAAAAGAGAAAAAAAAACCCTTCCCGCTGAACGTGTCCTGTGCCATCGC
CACCAAGTGTACTTCAGTAATATTGCCGGATCTGAGCACACTTGGTAGCGGTGCCCTGGG
TCACTTCATTTTCAACATGAGTTTTTTTTTACAACGAACGAATCCTACAGTCTGGAAAAT
CAACCACTTATCATCACATTCTAAGAAGACTGAAAAGGTGGGCAATA
>chr5:22005780-22006066 pmi-miR-2006-5p_1ss12GA
TTGAGACTTAGAAGTAGATTTCCAGAGAAAATATCAAGACATCGAAGACCAAAGATAAAA
ACAGACAGAAGAAAAAGAGAAAAAAAAACCCTTCCCGCTGAACGTGTCCTGTGCCATCGC
CACCAAGTGTACTTCAGTAATATTGCCGGATCTGAGCACACTTGGTAGCGGTGCCCTGGG
TCACTTCATTTTCAACATGAGTTTTTTTTTACAACGAACGAATCCTACAGTCTGGAAAAT
CAACCACTTATCATCACATTCTAAGAAGACTGAAAAGGTGGGCAATA
>chr19:15264748-15265038 lva-miR-2008-5p_L+1R-2_1ss14TG
AACAGTTATCTGCCGTTTGGAAATCCAGTTTCTCGATACAGCGTGTGAACTCATCATTTT
GTACCCTGGCGTTGATTTGCATATCATTTGCATATGGCGTAGTTCCAACATGGCAGGGTG
GGCGTAGTGCGAAGTAGACTGTCAACCCCCTACCTCGTATTGACAGCGAGGCTGATGGGT
TCAATAATAATCATCAGCCCCATTGTTAATACGGGGTAAAAGATGAATTTTATAACCTCC
AATAGGTGAGAGAAGTCTTTGACTTCTCATGTCGTACAAGCAGCTGCAAAG
>chr19:15264748-15265038 lva-miR-2008-5p_L+1R-2_1ss14TG
AACAGTTATCTGCCGTTTGGAAATCCAGTTTCTCGATACAGCGTGTGAACTCATCATTTT
GTACCCTGGCGTTGATTTGCATATCATTTGCATATGGCGTAGTTCCAACATGGCAGGGTG
GGCGTAGTGCGAAGTAGACTGTCAACCCCCTACCTCGTATTGACAGCGAGGCTGATGGGT
TCAATAATAATCATCAGCCCCATTGTTAATACGGGGTAAAAGATGAATTTTATAACCTCC
AATAGGTGAGAGAAGTCTTTGACTTCTCATGTCGTACAAGCAGCTGCAAAG
>chr20:7772422-7772707 spu-miR-2010_R-1_1ss20CT
TTTTTTTTTTTTTTTTTTTGTGCAAATTGCTGGAAAATTTCTAAGACATACGAAGAGATA
TTTTTAACTGGAACAGGACTTTTCTCGACCGATAAAAAAATATAAACAAAATTTCCATGT
GTTTTCTTGAAAGTTGAAATGTGCCTAGCAACAAAGGGCTGACATCAACAGTAATTGTAT
TTGAATATCACTAATTACTGCTGACACCAACCTCCTGTATCTAGCCATGCCACTCTCTTC
CTCTGCGACTGTCACATCTCCAAGCTTCCTGCCTCTCCTCCTTTGC
>chr9:9380807-9381134 spu-miR-2012_R-2_1ss9GT
CTGGGAAACTTTTGAGTTCCTGTGTTTACAAGCAAGTGTCACACACATACACACACATAT
GCCATCACCATCACACAGATACCTCTCACCGCCGGCAAGGCATGAAACAAGTCACTTTAA
AGTGTCAAAAACATACCTGTAGAAAGTGATTGGGCATAACATTATTACTGGTATGCATTT
TGAAATTCAAGAGACCTCTTTCATATGTCCATATGACAGTACAATGCCATCAAGCATTAA
GAAAATACAGAATTATGAGCAGCACACTTACATTGCAATTTTCAGGTGGTACTAATAACT
GTGTTAATTCACCGCCATGAACACAAAA
>chr1:6092152-6092434 spu-mir-1-p3_2ss6AT17TA
TCAGCACCTGGTGATTAGATGTCAGTTGACTCACAGTAAGTTTATTACACTCCTCTGGTG
AGGGTGCGTTGTTATCTTTATTACAGCTGACCTCATCTTCATCTGTGTCTGAACTCCAGT
AGCCTTGCATTAACCCATGTAACCATTCTTCTTTACAATCCATGCATGGTTGCTTGAAAA
CAGAGTAATGAGAATTAGAGTTAACACATTTATGATGCCTGGCATGTATAGCAGTAAATG
TAAAAAGTAGGCTAAATTTGTACAGTAGTCAATTATTGACTGT
>chr1:6763561-6763844 spu-mir-1-p3_2ss6AT17TA
ATCAGCACCTGGTGATTAGATGTCAGTTGACTCACAGTAAGTTTATTACACTCCTCTGGT
GAGGGTGCGTCGTTATCTTTATTACAGCTGACCTCATCTTCATCTGTGTCTGAACTCCAG
TAGCCTTGCATTAACCCATGTAACCATTCTTCTTTACAATCCATGCATGGTTGCTTGAAA
ACAGAGTAAATGAGAATTAGAGTTAACACATTTATGATGCCTGGCATGTATAGCAGTAAA
TGTAAAAAGTAGGCTAAATTTGTAGTCAATTATTGACTGTGGAA
>chr10:29202781-29203016 spu-miR-1_R-3_1ss19GA
CTTGAAAAGATAACAAGTGTTAAGGCACTACTCGGTGAACCAAATTCACAGGGTATTGAG
TCTCGAACAATACAGCTACTTGGCTACCTTGTACCTAATAGGTGCTTTTTGAGTTCATAT
ACTTGTTTACATTCCAGAAAGCTGAGATGTTTATTTCAAAGTATGGATATTAATCAGTAC
TGTTGCACTTTTCAAAACTACAATTTTTACTTTTCAATTTTACAAAAACAGTAGCA
>chr11:13865447-13865720 spu-miR-1_L-1_1ss2GT
GAATCAAGTTGTTATGATATCCAGTATCCGATTAGCTTTCGTTGACTACCAGGCAACTTC
AACTTTTATGACTTTATAATAATGTTAAAAAGTCCATCATTTGAATGTAAAGAAGTATGT
CTACGCCTCGTTTCTGAGTTACAACTTTTCTTTGAAGTTATGATAAACTTCGTTAAACAA
TATCTGGTTACAACAGGAAGTATATCACAAGCACCCTTCTGGTAACATCATACTTCGCAT
TTCATGTGAAGCGGTGAACCTATATGCATCTTTG
>chr2:36585695-36585956 spu-miR-1_2ss7GA21AG
AGACAGAGGACGATCGAACATACACTCGGAAATAATGTCACTGAATCTTCTCTAACATAT
TGTTGTTCCTTGGGACATGCCTACAGTAAGTTGCACAACTGTTGTTATGTCCTGACAGAT
GGAATATAAGGAAGTATGTGTCATATGTGTAGGAATGATCTCTGTGGGTGTGGAAGGGAG
GAGGGGCAGGGGGAGAACGAATTCCTGACAGATGGAATATAGTGTACATATCTATATACA
TGTATATATTGATACATAAATA
>chr2:37422744-37423005 spu-miR-1_2ss7GA21AG
TTTATGTATCAATATATACATGTATATAGATATGTACACTATATTCCATCTGTCAGGAAT
TCGTTCTCCCCCTGCCCCTCCTCCCTTCCACACCCACAGAGATCATTCCTACACATATGA
CACATACTTCCTTATATTCCATCTGTCAGGACATAACAACAGTTGTGCAACTTACTGTAG
GCATGTCCCAAGGAACAACAATATGTTAGAGAAGATTCAGTGACATTATTTCCGAGTGTA
TGTTCGATCGTCCTCTGTCTTT
>chr10:2108690-2108946 spu-miR-9-5p_R-1_1ss7GT
TTTTACCTTCTCAGTGAGATATGCTTTCTTAGTTCTCCTATTCTATGCAATATTGTTTAG
TTGTGAGTCAACAAATTGAGACAATGGTCTAAAGTTAGTACTTGACAAGGAGTCTCATTT
GTGTCTTCCCATATTTTCTTTGTTTTTCTAGCTGTATCAATGGCCTTTTCAGAAATCTAA
AACTAAACTTGTAAAACAGTTTAAAAGTAACTAACTTGAACTAAAAAATTTGACAATTTA
CAGAGAACAAGACCCGC
>chr10:2562109-2562365 spu-miR-9-5p_R-1_1ss7GT
TTTTACCTTCTCAGTGAGATATGCTTTCTTAGTTCTCCTATTCTATGCAATATTGTTTAG
TTGTGAGTCAACAAATTGAGACAATGGTCTAAAGTTAGTACTTGACAAGGAGTCTCATTT
GTGTCTTCCCATATTTTCTTTGTTTTTCTAGCTGTATCAATGGCCTTTTCAGAAATCTAA
AACTAAACTTGTAAAACAGTTTAAAAGTAACTAACTTGAACTAAAAAATTTGACAATTTA
CAGAGAACAAGACCCGC
>chr12:11283506-11283728 fru-mir-15a-p3_2ss14GC17AC
CGGATCTCTTTTCCAAGGATAGGATACCATCCATTGACTTCCCACCTTCTTGCAGGACTT
CCTTATCACTTCGTACTCCTCTGCTTCTACCTTTGTCATTTTGGTTGGGTTACACTGACA
TCCTGGAGCCTCCACACCCATTGCCTCTGTACTCCAGAACTCTGACAACTCGGTTACGGC
AGCTTGCACATGTAGGACTCTGTGGGTCAATCGTGAGGGTGTG
>chr18:4791317-4791539 fru-mir-15a-p3_2ss14GC17AC
CGGATCTCTTTTCCAAGGATAGGATACCATCCATTGACTTCCCACCTTCTTGCAGGACTT
TCTTATCACTTCGTACTCCTCTGCTTCTACCTTTGTCATTTTGGTTGGGTTACACTGACA
TCCTGGAGCCTCCACACCCATTGCTTCTGTACTCCAGAACTCTGACAACTCGGTTACGGC
AGCTTGGACATGTAGGACTCTGTGGGTCAATCGTGAGGGTGTG
>chr1:20585905-20586256 xtr-mir-25-2-p5_2ss18GC19TG_1
GATGCCACTTCTCGTGCCAAGTTCAAACAACGGTGCGAAGCACCGAAGCCAGCCGTTGGG
GGCTTCAACAAGAAGCTCAGCCGCCAAGAGGCCGACGAGAAGTGGACCGAACTTGTGGAG
GACAATGAAGACAGGAGCAACTGCTGCGGGGACTGGCTCTGGGAAGACTTCACAGAAGAT
GTGGTACGTTTTGAGGACTGCCTATTCATAGGAATGTTTTTTGTTTTTTTTTTTCTCCAC
AGGGTTTCCTCAACTCATCAAGATCTAAGGACCTCATCGAAGATTCGATATGACTGGGAG
ATGCATAAATTAATGTTCCTTTCTTCAGGGTTAGCTCACATTAACAAGACGT
>chr1:22803248-22803548 xtr-mir-25-2-p5_2ss18GC19TG_2
TCAAAAGACGCTGCGAAGCTTGGAAGGCAGCCTTTGGGGGCTACAACAAGAAGCTCAGCC
ACCAAGAGGCCCCGAGAAGTGGACCTCACTTGTGGAGGACAATGAAGACAGGAGCAACTG
CTGCGGGGAATGGCTCTGAGAAGACTTCACAGAAGATGTGGTACGTTTTGAAGACTGCCT
TTTTATGGGAATGTTTTTTTTTTATATTCTACAGGGTTACCTTGACTCATCAAGATCCGA
GGATCTCACCAAAGATTCGATATGACTGGAAAATACATAAATTAATTTACCTTTCTACAG
G
>chr1:44391319-44391623 xtr-mir-25-2-p5_2ss18GC19TG_2
ACGGTGCGAGGCCAGGAAGGCAGCCCTTGGGGGCTTCAACAAGAACCTCAGCCCCCAAGA
GGCCCAAGAGAAGTGGACCTTACTTGTGGAGGAAAATGAAGACAGGAGCAACTGCTGCGG
GGAATGGCTCTGGGAAGACTTCACAGAAGATGTGGTACGTTTTGAAGACTGCCTATTCAT
GACATGTTATTTCTTTCAGCAGCAATTATTCATATAAATCAAAACTTATGACACATTTGA
CACATTTTTTTTTTCCCCTTACAGCCTTTCATCAATGAAAACGTCAACTTTGCGTTTGAG
ACACA
>chr12:3969813-3970073 hsa-miR-26a-5p_R-3
AACAAATGCAACATGCTCACATAACTCATTTTATTGTAACCCTTTTCTTTTTTTGAAAAT
GTGATAGGAATACAGAAGCTTGTGTTAAACGGCCAAATGGGTGAGGCAATAGAAACGACA
CAAAGACTTTATCCTGGATTACTTGAAAATAATCCAAATTTAGAATTCATGCTCAAATGT
AGACAATTTGTTGAAATGGTAAATGGAACTGAGAGTGAGGTCAGAGGCTTGCTGCGCCAA
CGTTCCAGGTCCACTAGCCGC
>chr9:7311937-7312258 hsa-miR-26a-5p_R-2
TACAGTCATAGTGGGTGTGGCTATTCTGGTGTACTGTGGGGTTCCTATGGGGAGCATGTG
CAATAAATTGCTTATGGACTTAGAAGGCCAGACATGTGCTCAGTTGAGGGTAACAGTCAC
TGTTCACTGATAGGCTGTTTCTCTAATTATGATGTAATATGATATATTACTCAAGTAATC
CAGGATAGGGATTAGCTTAATCACTGTTATCTGATTCAGTGTCCCAAATACAGCACTGAT
ATGTGCATGTGTGTGGGGTGGGGGAGAGAGGAGGTGGGGGGGCCAATTCATACTTTCAAC
CATTTAAACATATTAAGACAAA
>chr18:2038268-2038534 hsa-miR-27b-3p_R-3
CTATTGCCTTTAAACATTTGGCTTCTGCTGTTCCCTTATCATCTCTCGTGCGACTACAGT
GGGGATGTTGTTCCGTTGGTAACATCACCAAAAGATCCAAGAAACTTAGCCACTGTGAAT
TTCCTTGTTGCCTTAGCTACATTATCTGGCTTCGCTCTCATAGGAAATTCGAAAGTATCC
CGACAAGTTGCCATGGTAATATAAAATCAATTCCATGATTGAATTATGATTTAAAGTTTG
AAACGATGTGAGATTGATGTTAGACGG
>chr18:5691383-5691649 hsa-miR-27b-3p_R-3
CTATTGCCTTTAAACATTTGGCTTCTGCTGTTCCCTTATCATCTCTCGTGCGACTACAGT
GGGGATGTTGTTCCGTTGGTAACATCACCAAAAGATCCAAGAAACTTAGCCACTGTGAAT
TTCCTTGTTGCCTTAGCTACATTATCTGGCTTCGCTCTCATAGGAAATTCGAAAGTATCC
CGACAAGTTGCCATGGTAATATAAAATCAATTCCATGATTGAATTATGATTTAAAGTTTG
AAACGATGTGAGATTGATGTTAGACGG
>chr2:52094275-52094568 hsa-mir-27b-p3_2ss5CA18GT
TCTTCAGTGTGCGGTTGACAATGAGGAGGTGTCGTGGGTCCAACACCCCCCCCCTCCCCC
TTTCCCTCCTCTTGGACCTGCACCTGTTTAAAAGCTCCTAGCACTATCTTCTCTTACCCC
TGCCTCTCGCTTGTACTCCACGTTTCTACCCTCCATTCCGATTCTCTTCAGGTTCAGATG
GCATCGCACACTAAAAGTACATACGACATTGCTGATGAAAATGTCAATGTCGGGCTTGCC
GTCGTCGTCTCCGTTCTTTGCATCGTCTTTGGTGTTGCTATCTTTGGCTTCTTG
>chr9:7510926-7511238 bbe-mir-29a-p3_2ss5GC17CA
GAACAGACTGGGTTTGCATGGTCGAGTCTAACCTGAAATAACAATCGGATCTTTGAATAA
ACATATTATGCATCGACACATTCCATATGCACACTTTACGAATGAGCTGTTCAAGTAATT
TTGCAACTTTTAGATTTCTCGACTGGGCGTTGTGGCGTGCGCTTGTAATCCAGCTACATG
GAAGTCGGAGGCATTGGATTGCTTGAGTTCGGGATCACTGCGGTTCGTTGTGCTATGGCG
ATCGAGTGTCCACGCTAAGTTCTGCATCAATAGGGTTGACCGTACGGAGGTATGGTCGTC
CTGGTTGTCTAAG
>chr4:42428136-42428429 spu-miR-31_R+2
TTGCTAAGCTCGACACGTGCGAGTCTACGCTATTCCAGTTCCATCATTAATTAATTTTTC
ATTTTATCATCTCAAACAGTTCGTGTTCTATTGCTAAGAGGATTACCACGGAATAAGAGG
CAAGATGTTGGCATAGCTGTTTCATTATAAAACACAGCTTTGCAATATCATGGCCACCTA
TTTCGTTGGTGCTTGCAACATTGTCATCGAAGTCGTCTGAGCCGAAAGTACCGTTTTAAT
GCTGGTGAGGAAAAGGCAAGATGTTGGCATAGCTGTAAACTATTTCCATTTTCC
>chr4:42428488-42428830 spu-miR-31
ATATCCAGGGTCCAGTCCATCCCTTCAAGCTACATGTACAGGTTTACCATGACATTGGAA
GAGGAACGGCGCACAGCTTCTTAATCGAACCGAAGGATGAAAAGGCAAGATGTTGGCATA
GCTGTGTAGATACTTGTATTTACAGCTATACCGTCGTACTGCCATTTCGCTTATACGGTT
AACTCAACTTTATGACCCTTGACTTGGATAGTTCCAGCAGTCCTTAGTCTGAACGTACAG
AGGAAAGGTAATTATTTTTACTTAAAATCATCCATCATGTTTTCTTTTTAAATATGAAAT
CATCGTTCGCTTTAGCATGGAACCTAACCTCCCTTCTCTCCTC
>chr4:42958091-42958434 spu-miR-31_R+1
AAGGGATGGACTGGACCCTGGATATTATACTTGAAGTGATGTGTTAAACCTGCACAAGAA
AATGGCAGTACGTAGGCATAGCCGGAAAATGGAAATAGTTTACAGCTATGCCAACATCTT
GCCTTTTCCTCACCAGCATTAAAACGGTACTTTCGGCTCAGACGACTTCGATGACAATGT
TGCAAGCACCAACGAAATAGGTGGCCATGATATTGCAAAGCTGTGTTTTATAATGAAACA
GCTATGCCAACATCTTGCCTCTTATTCCGCGGTAATCCTCTTAGCAATAGAACACGAACT
GTTTGAGATGATAAAATGAAAAATTAATTAATGATGGAACTGGA
>chr4:42958199-42958570 spu-miR-31_R+1
TGCCAACATCTTGCCTTTTCCTCACCAGCATTAAAACGGTACTTTCGGCTCAGACGACTT
CGATGACAATGTTGCAAGCACCAACGAAATAGGTGGCCATGATATTGCAAAGCTGTGTTT
TATAATGAAACAGCTATGCCAACATCTTGCCTCTTATTCCGCGGTAATCCTCTTAGCAAT
AGAACACGAACTGTTTGAGATGATAAAATGAAAAATTAATTAATGATGGAACTGGAATAG
CGTAGACTCGCACGTGTCGAGCTTAGCAACCTGTTGCACAGGTTCCCACGCAGGGGAAGC
TACACTATAGGCCTACACAATGTACACTCAAAAACAGAATGTATGAAAAAGCCATTATAC
AACTACAAACAT
>chr7:9006439-9006724 pmi-mir-34-p5_1ss12TA
GCCACGAAAGAAGTCGTTCCTCATACGACGGACGCAACATCCGTGCGCGGCGACTGATGA
ATGACTGGCGCCCTCTCTTGGCGTTGCAGGAAGCCGGTTGACGATAACAGATCACAACCA
GCTTACCACACTGCCGAGAGATGGCACTGAACTTTTCTGTCCCCTCCTTGCTCTAGCCGG
CCTTTTGGTTCGGACGTCCGCTGCGATGGTAGACTATCGTGTGTGGCGCCACCATTTATG
CTAAATACACAATTACCATCAGTTTGAAGGAACTGATGCGTCTCTC
>chr11:8704231-8704471 efu-miR-92a_R-2_2ss14CT20TG
AATCAGATGAAACAGATGTATTCCATGTACTTTTCGGGTGTTCTCATCTGATTTATAGAA
CCGGTATATGACAGTTGAAAATTCCTACCCGAACCTACGTCCGCCCGAGACAAGTGCAAT
AAACGCTATTCCATTACATATCGCTTTAAATTCCAATACATTATAGATGTTAGTCGTGTG
ATCAATAAATAAATGGAACCAATAAAAGTACAGTCCATTTACCAATAAACCAATCACTGC
A
>chr14:18391440-18391710 spu-mir-92a-p3_2ss12TA18CA
CCTTTAGAATAATTGTTTTTAATGGGGCTTTAATATCTCCTAGGAGGACGGAAAAAGTAA
TATAGACTGAGCACTGATACCTACCATGATAATTTACAAAATATCGAGTAAACAATGCAT
TTTGTAAGACTATCCGTGTCTATTTGATGCAATATTGCCCTTGACCCGGATAATCTAAAG
AAACGTTTCATTATCCGAAATTCATGTTATAAACGGCTGTTCTCTTCACTTGTTTCCAAG
ATACACAACTGTCTGTACGGAATCTGGATAT
>chr3:12183560-12183847 efu-miR-92a_R-1_1ss11GT
ATTTAAACGTATCACCACCGATCCTGACCTGGCCGTATAGTTGGGCGTCTTCTTGTCTCC
CCTGGTCAGATCCGTCAGAGAGATCGCACGAATAGAACGCAATGGTCATTGATAAAATTA
AACTTTTCCTTCATAAGCCCATTCACAGTTTCAGCAGGCCGGGAAAAGTGCAATACGAAT
TTGCAGTTGCACGTTTAGCACAATTCCAGACCTACTGACCCTGTGCAATCATCGCATCAC
ATCTGAATGGTCCCTTCTTTCTATGCATCTTTACGTTAAATTCCTATG
>chr3:12183724-12184013 spu-miR-92b-3p_R+1_2ss21GT22CA
AAAGTGCAATACGAATTTGCAGTTGCACGTTTAGCACAATTCCAGACCTACTGACCCTGT
GCAATCATCGCATCACATCTGAATGGTCCCTTCTTTCTATGCATCTTTACGTTAAATTCC
TATGTTCAATTGCTCGGTGCAATGACAGGTAGGCATTAAGGCCGGGACAAGTGCAATATG
GAACCGTAAGAGGTCAACATAGTGACACAAGTCGAGACCTTCATACCCACCCAAAGAGTC
TGAAACCTATTTCGGTGAATTTACAGCAAACACCATCCCTCTCTGATCTC
>chr3:12184270-12184563 efu-miR-92a_R-1_1ss12TA
GTGCAATATGGACTTACTTAAAGTGTACAACACATTGCAAACTCATCCTGGCCTCCCCGA
GTAAAGTCACATGCAACAGTATCGTCAGGAAGAGTCCACGACGAGACGTATCTGTAACGG
TGCAAGATTCCATTGTGCGTGTTTTGCAAGGTACCGCGAGCAGGCCGGGTCAAGTGCAAT
ATGGCCAGAAATCAAATTACTCACATATTGCTCTCCTCCCAACCTGCAAGCAGCCCCAAA
TGCTCATCTTTCTCCTTAATCTGTCCTCCAACTAAGCAGCCATTTTGATGAGTC
>chr9:28629931-28630231 bfl-mir-92d-p3_2ss11AT21GT
TCAAGGAAAATAATGGGTATGATGTGTTTGCTTTGGTCAAATATTTTCGTGGACCATGGA
GATCTGAAGATTTTTTGATGGAAGTGAAGATTTTGACCTGCATTAATGTTTGCATTGTAG
AGGTCAGGATTGATGCAGTACTGTGATATTTACATGATAAGTATTGCACTTTTCCTGGCC
TTTGGAATTCAAACCTTGGAACTACAGATTCTTTCAAAACCTGAAGATGAAAGTTAGTCA
AGCATTTTACTGATGACTGCCAAGAGGAAAGACTCATCTGGATTTAATATCTCAAAGTGT
C
>chr9:41377067-41377361 spu-miR-92a_R-1_1ss22CT
ATCACTAATCCTCACCTTTTTCTTTTTTCTCTATTTCAGAGAACTAATTTTGAGCCTGCT
GACAAACTTGAAGGATATTCATGGCAGGCAGTAAAATGTACAATGGCTTCAGTGTGTAGG
TCAGGACTTGTTCAATACTTGAAATTATTATGCTTGGTATTGCACTTGTCCCGGCCTATT
CAATGCAGTCCACCTTCTCCAGTTGATGGCCAGTATGGAATGACAGCAATCTCTCAATAT
GGCGGATTTTATATGAAACGTTTCTGAATTTGCCCTACCTTTTCTCCATCTAGTG
>chr9:41378619-41378897 efu-miR-92a_R-1_1ss20TG
GCAGTTGCAGGCTTCCTTTGCTGAAGATGACATGCTGTGTGTGCCATGCATGCACACCTT
CACTAGTTCTCTCTGTGGAAGGCCATTAAAGACATCTTGTCACACTGGTTGGAACTTTTG
CAAAACTGTTGAAACCTGTTGGTTACTAATTCAGTATTGCACTTGTCCCGGCCGGTTGGG
CTTGAAGTAGTAATCATCACCTTCTTTCGAGCTAGACACAGTGACCAACAGTTTCTTGAT
GGTGCTACTTTTTGCTTCATAAATATACTACATGGTTCA
>chr9:22257410-22257676 bfl-mir-92d-p3_2ss11AT21GA
TCTTCCAACGTTGACATTTCCAACACTGACAATTTGAGATATTAAATCCAGAGGAGTCTT
TCTCTTGACAGTCATCAGTAAAATGCTTGACCAAATTTCATCTTCAGTTTTGAAAGAATC
TGTAGTTCCAAGGGTTTGGATTCCAAAGGCCAGGAAAAGTGCAATACTTATCATGTAATA
TATCACAGTACTGCATAAATCCTGACCTCTACAATGCAAACATTAATGCAGGTCAAAATC
TTCACTTCCATCAAAAAAATCTTCAGA
>chr6:40986460-40986753 spu-miR-96_1ss10AG
TAACATGCGTTGACAAAGTAAACGATTTAATGAATGAAGCCATCATTACTCCAAATGGAG
CGAGATGTCAGTCAGATGAGGATATTATGACATTTGACCTATGCTGCATATGATGAAGTT
TGGCACTGGCACATTTTGCTGTATGACTTATAGTCAGCAAATTATGTTAGTGTCGAGCTT
ACTCGTGTGAGAAAACCATCACGACAACGTACCAGATGTAGTCGGTTGTTCATCTTACAT
TGGGAGTTCTTTCTGTTTCAATACCCCCCCCACCCCCCGTTATCCCTACCACAC
>chr6:43607396-43607689 spu-miR-96_1ss10AG
TAACATGCGTTGACAAAGTAAACGATTTAATGAATGAAGCCATCATTACTACAAATGGAG
CGAGATGTCAGTCAGATGAGGATATTATGACATTTGACCTATGCTGCATATGATGAAGTT
TGGCACTGGCACATTTTGCTGTATGACTTATAGTCAGCAAATTATGTTAGTGTCGAGCTT
ACTCGTGTGAGAAAACCATCACGACAACGTACCAGATGTAGTCGGTTGTTCATCTTACAT
TGGGAGTTCTTTCTGTTTCAATACCCCCCCCCCACCCCCCGTTATCCCTACCAC
>chr17:22302685-22302968 hsa-miR-101-3p_L+1R-3
TGAGTCATTGCAAACATTGCATCCTAACAGAAATAGCAGTGTGTTTATATAGTCATTACG
TACAGAAAGCAAAGACCTACAGAATTGGCCTTTTGTTAACTCCCTGAATATCCTTGGTAT
GTAAGTACAGTACTGTGATAGCTTACAACAGCACTGGTATCATTGCACTCTACATAATCA
GATGCATATTGTAACTGCCTACTGTACATCATTGATTTCTGCTTTGACAGGGTCCCTACA
ATTGATCACATTATTATGCTCATCACGATGCGATACTCTTTTCC
>chr3:36857001-36857241 hsa-miR-101-3p_L+1R-3
GAGATCATTTTCTAAACTATTAGAAGTTTGGGTATATGCTTAAATCTGGGACCAATTCTG
ATGCCCTGTTAACCTCCTAATGATTGAGAACGGAAAGCATTGCACTGTCCTGCCCCGCAT
TGAGTTATCACAGTATTGTACCATAAAGAGCACTACTATATATGGCAATGACACGCTGTC
TCTGTTTGTTTGTGGCTAGACCCGCTTGACGGGCAGTACGCCCACCCTGTCCCACTTCAA
T
>chr5:17859617-17859900 spu-mir-125-p5_2ss5TG19GT
TAGTTGCGCATATTAAGAAAACATCGTTTGAAAATGTACTGAAGACCGGCGCACAAAATG
CCTGCTAATTTTATTCACTCTGTACTCTATTCTGAAGGGGAAAAAGTTAGGGTCTCCGGG
CCCAGCCTTTTGACCCTACCTGGATCTACCCTGGGTAATTAACAAAACACTGAAACTGGG
ATGAAAATTATTTTGCACTTTCCTTGAAATCTTGATATCTCACGCAGAGTTTCCATGAAA
TTAGTAACCATTATTTTATGAAAGAAAATTAAAACAAAACCATC
>chr6:36557000-36557251 ola-mir-125c-p5_2ss18CA19TG
TGGTGCTGCTAAATTCTTTGTGGTTGTCGGTGTTTTTGCTATGTTGTACACCATTGCAGC
GGTTGTATGGTATGTTGTCCTGGAGGCCAAATACATACAATTTGAAATTGTGTCTCTAGT
GGTGAGTTTTATGTCCCATTAATGGACCATGTTTTGGCAGGTATTTTTGAGTCGGTGGGG
CGCCACCGATGTAAGAAGGTGAAGTTTGAAGGTGTTTTAGGCATGATTGTGGCACAAACG
AATGGTGTGTAG
>chr6:37165239-37165490 ola-mir-125c-p5_2ss18CA19TG
TGGTGCTGCTAAATTCTTTGTGGTTGTCGGTGTTTTTGCTATGTTGTACACCATTGCAGC
GGTTGTATGGTATGTTGTCCTGGAGGCCAAATACATACAATTTGAAATTGTGTCTCTAGT
GGTGAGTTTTATGTCCCATTAATGGACCATGTTTTGGCAGGTATTTTTGAGTCGGTGGGG
CGCCACCGATGTAAGAAGGTGAAGTTTGAAGGTGTTTTAGGCATGATTGTGGCACAAACG
AATGGTGTGTAG
>chr2:44776284-44776574 hsa-miR-133a-3p_R+1_1ss21TC
TCTCCTGGCAGTGAAAGGCATCCGGCAATGTACATATGTAAGGTCTCGAAGACATACATT
ACCAAGCATGTACAAAGTACCTGTGAGAGGGAAGCACGGCCCAATGTTATGCTCTAGCTG
GTAAACGGGAACCAAATCGTGACATTCTATAATGATTTGGTCCCCTTCAACCAGCCGTAG
CACTGCATTTTTATCATCTTGAGGGAAATTGAACCGTCGGGACTCAACTACCATACAGAG
GGCAGCAGACAGATAGAGCAATAGCCAGACCTCCCCCCCCCCCCCGGAAAT
>chr1:38802078-38802357 hsa-miR-142-5p_R-2
TACGGTTGTATCTAGAACGCTTAGCCTATCTGGGATTAAGTGTACACTACATTGAAACAT
TGTTCGAAGGTTGCAGTACGGTAATCCCTACAACAGAGCACCGTCGTTTTGGTCAACATA
TTCCACAAAACTTTAACTTTTATTTAAAGAATAGTGCTTTCTAGTTTATGAGAGATGATC
CATATGGAACTGTATAATGTGGTCACGTGATTTCTTTACAACTGTATCAATTAGGTATTT
GATGGGCATATGTTACTTGATTTTCCTTACAAAGATCAAG
>chr1:39224740-39224982 hsa-miR-142-5p_R-2
CCTATCTGGGATTAAGTGTACACTACATTGAAACATTGTTCGAAGGTTGCAGTACGGTAA
TCCCTACAACACACCGTCGTTTTGGTCAACATATTCCACAAAACTTTAACTTTTATTTAA
AGAATAGTGCTTTCTAGTTTATGAGAGATGATCCATATGGAACTGTATAATGTGGTCACG
TGATTTCTTTACAACTGTATCAATTAGGTATTTGATGGGCATATGTTACTTGATTTTCCT
TAC
>chr11:9218097-9218478 hsa-miR-148a-3p
GTTTCTTAAACAATAAAACACTTAGAAAAAGTTGGTATTTGGTGGATTCAACTGCTGAAA
GCCATTAAATCTCAACTTTTCCCCTTTTTGTTTTAAGACAAAATCCCTCCACCAAATGCA
GGAAGCAATTAGCACCAGAACAATTCAAGTGTAAGAGACAGAGGCAGGCTCTAAAATATG
TCCTAAATTCAAAAGATGCCAGAAAGCCTACTCCAATAGGTCAGTGCACTGCAGAACTTT
GTGGTGTTCAGTATCAGGGTCAGTGGCGGAGCTAGGGGTATTGGTCAGGGGGGGCGAGAA
TGGTGTGTACAGTAGGGGCGCTTTTGGCGCTATTTAAGCGGAGCCCCACCCCAGGTTGGC
GCGGAGCGTACAGAATTTTTTG
>chr23:2576246-2576584 oan-mir-153-1-p5_2ss14CG19CT
TTCTGCACTCTTGATTGGTAATATTGGGTATTAATAAAAGGCTCTTCACCTGGACACCAA
AAAAAAAAAGCAATACTAATATAAAATATTTTTATTGCCATCTCTCTCTCTCTGACAGTT
ATGCCTTTCAAATGCACAAAATGACATCACATAAAATGGTTACTACAATTGCTTAATTAA
CCTGGTTGGGTGCCAGCATCACCATAGCAACTGTATCTATCATTTTTTGGCAAGATATTG
GTACAGTATATATGGACATTGTTACAGACTGTTATTGTCTCCTGTTCGATACAATGTGCA
GAAATTACTTGCGTTCAATACTATTCGATAGAAAATTCT
>chr7:14405979-14406226 oan-mir-153-1-p5_2ss14CG19CT
TACCAATACAAATGACGGAGTCTAACCACATGAAGAAGAACATAGTAACAGTGGCTAAAG
TAGCACCCTGCTGCAATAGAATCAAACAAACCAATAAATATCTCTCTCTCTCTGACAGTC
ACAGCAGGCTTCTTCTGTACGGTCATGTAATATCCCACTGTTCTATTGCATTGTCTCAGT
ATTAAAGACATAACAACTGATACTTCTACACAATAACTATACGTGAATCATCCAAGAATG
AAACACGG
>chr3:44799073-44799390 spu-miR-153-3p_R-4
CTGTAATAACACCACAAGTGAAAGAAAACAAAAGAATAATAAAAATAAAACAAAACACCC
ATAAAAAAAAACAGGTCATATGACCATACACTATTAAACTGCAATTTTCACATTTTCATA
TAATTTTGGACTACAAGTCTTGGCTCATGTTATTGCAGTTTGCAAATATATACACATCAC
TTGCATAGTCACAAAAGTTTGAAATATGTGAAAATATTTTTTTTTTGGGGGGGGGGGCAG
AAATGGGTGCTCCATGACATATCATACGACAGTTTCTTCTTTGTACTTCAGAAACATTTC
AATGTTTATTTCATTCAA
>chr3:46302813-46303130 spu-miR-153-3p_R-4
TAATGAATGTAATAACACCACAAGTTAAAGAAAATAAAAGAATAAAAAAAAAAAAAACAC
CCATAAAAAAACAGGTCAAATGACCATACACTATTAAACTGCAATTTTCACATTTTCATA
CAATTTTGGACTACAAGTCTTGGCTCATGTTATTGCAGTTTGCAAATATATACACATCAC
TTGCATAGTCACAAAAGTTTGAAATATGTGAAAATATTTTTTTTTTTCTTTTTTTTTGGG
GGGGGGGGGGGCAGAAATGGGTGCTTCATAACATATCATAAGACAGTTTCTTCTTTGTAC
TTCAGAAACATTTCAATG
>chr11:37564099-37564387 lva-miR-193-3p
GAAGAATGCGATGAGGCATCTTCTAACCATTTGAGAGTGTGTCGGCCCGTATGCCTCATC
TCGAAGAATGCGATGAGGCATCTTCTAACCATTTGAGAGTGTGTCGGCCCGTATGCCTCA
GTTCGGAGATTTGCGATGAGGTTTCTAATAACCATCTGGGATTGTGCTGGCCAGTATGAC
GGGAATTACCTTACAGACTTCCCAGCACGACCCCGTACGGTTACAAGTATAATCCGTTGA
ATCCACTGTCCGTCCACCTTGCAGTGGTCTACAAAAACCGGAGGAAGAT
>chr17:17387168-17387480 ggo-mir-197-p3_1ss13TG
CCGCGGCGTCCGGTGTGCTCCGGCCGGCCAATGAAAATCTGGGGGAGTGAAGGATAGTTA
ATATCGGACTGTTGTTCTGGTCGTCGTACCGATAACCGCAGCAGGTCTCCAAGGTGATCA
GCCTCTGACCAAACAGAACAATGTAGGTAAGGGAAGTCGGCAAGCCGGATCCGTAACTTC
GGGACAAGGATTGGCTCTGGGGGCTGGGCCGGTCGGGCCGGGAACCCGGAAAGCGGGATC
GGGACGCCTGTGTGGCTGGGCGAGCCGCCTCGGCTTCGGTCGGGGAGTGGCGAGCCCGGA
CTTGCGCGGGGTC
>chr17:17402203-17402515 ggo-mir-197-p3_2ss13TG19GT
CCGCGGCGTCCGGTGTGCTCCGGCCGGCCAATGAAAATCTGGGGGAGTGAAGGATAGTTA
ATATCGGACTGTTGTTCTGGTCGTCGTACCGATAACCGCAGCAGGTCTCCAAGGTGATCA
GCCTCTGACCAAACAGAACAATGTAGGTAAGGGAAGTCGGCAAGCCGGATCCGTAACTTC
GGGACAAGGATTGGCTCTGGGGGCTGGGCCGGTCGGGCCGGGAACCCGGAAAGCGGGATC
GGGACGCCTGTGTGGCTGGGCGAGCCGCCTCGGCTTCGGTCGGGGAGTGGCGAGCCCGGA
CTTGCGCGGGGTC
>chr17:17417236-17417548 ggo-mir-197-p3_2ss13TG19GT
CCGCGGCGTCCGGTGTGCTCCGGCCGGCCAATGAAAATCTGGGGGAGTGAAGGATAGTTA
ATATCGGACTGTTGTTCTGGTCGTCGTACCGATAACCGCAGCAGGTCTCCAAGGTGATCA
GCCTCTGACCAAACAGAACAATGTAGGTAAGGGAAGTCGGCAAGCCGGATCCGTAACTTC
GGGACAAGGATTGGCTCTGGGGGCTGGGCCGGTCGGGCCGGGAACCCGGAAAGCGGGATC
GGGACGCCTGTGTGGCTGGGCGAGCCGCCTCGGCTTCGGTCGGGGAGTGGCGAGCCCGGA
CTTGCGCGGGGTC
>chr6:40640232-40640490 hsa-mir-200b-p3_2ss3GC19TC
CTATTGACGCTTTTTAATAACCGTAAGAGAACATTTTCCGTTTAATATCTTCTGTGTGAA
TTCGCAGCAGTACATGAACCAAATCGCAGAATGTCAAAGCATACTTACCTGGCGCAGGGA
TTTCCGTGATCATGACGGCGGAGCCCCCAGGGTGAGGCCTGTCCATTGCACTTTCGGATG
GGTTGACCCCTGCGATTCTCTCAAACGTAGAGAACTCGGGCGTATAATTTCTGGTAGTGG
AGGACTGCGTTCGCGCTAT
>chr6:40657286-40657544 hsa-mir-200b-p3_2ss3GC19TC
TATTGACGCTTTTTTTATAACCGTAAGAGAACATTTTCCGTTTAATATCTTCTGTGTGAA
TTCGCAGCAGTACATGAACCAAATCGCAGAATGTCAAAGCATACTTACCTGGCGCAGGGA
TTTCCGTGATCATGACGGCGGAGCCCCCAGGGTGAGGCCTGTCCATTGCACTTTCGGATG
GGTTGACCCCTGCGATTCTCTCAAACGTAGAGAACTCGGGCGTATAATTTCTGGTAGTGG
AGGACTGCGTTCGCGCTAT
>chr6:40641084-40641342 hsa-mir-200b-p3_2ss2GC18TC
CTATTGACGCTTTTTTATAACCGTAAGAGAACATTTTCCGTTTAATATCTTCTGTGTGAA
TTCGCAGCAGTACATGAACCAAATCGCAGAATGTCAAAGCATACTTACCTGGCGCAGGGA
TTTCCGTGATCATGACGGCGGAGCCCCCAGGGTGAGGCCTGTCCATTGCACTTTCGGATG
GGTTGACCCCTGCGATTCTCTCAAACGTAGAGAACTCGGGCGTATAATTTCTGGTAGTGG
AGGACTGCGTTCGCGCTAT
>chr6:40653875-40654133 hsa-mir-200b-p3_2ss2GC18TC
CTATTGACGCTTTTTTATAACCGTAAGAGAACATTTTCCGTTTAATATCTTCTGTGTGAA
TTCGCAGCAGTACATGAACCAAATCGCAGAATGTCAAAGCATACTTACCTGGCGCAGGGA
TTTCCGTGATCATGACGGCGGAGCCCCCAGGGTGAGGCCTGTCCATTGCACTTTCGGATG
GGTTGACCCCTGCGATTCTCTCAAACGTAGAGAACTCGGGCGTATAATTTCTGGTAGTGG
AGGACTGCGTTCGCGCTAT
>chr6:43261415-43261673 hsa-mir-200b-p3_1ss3GC
CTATTGACGCTTTTTTATAACCGTAAGAGAACATTTTCCGTTTAATATCTTCTGTGTGAA
TTCGCAGCAGTACATGAACCAAATCGCAGAATGTCAAAGCATACTTACCTGGCGCAGGGA
TTTCCGTGATCATGACGGCGGAGCCCCCAGGGTGAGGCCTGTCCATTGCACTTTCGGATG
GGTTGACCCCTGCGATTCTCTCAAACGTAGAGAACTCGGGCGTATAATTTCTGGTAGTGG
AGGACTGCGTTCGCGCTAT
>chr6:43262276-43262534 hsa-mir-200b-p3_1ss3GC
CTATTGACGCTTTTTTATAACCGTAAGAGAACATTTTCCGTTTAATATCTTCTGTGTGAA
TTCGCAGCAGTACATGAACCAAATCGCAGAATGTCAAAGCATACTTACCTGGCGCAGGGA
TTTCCGTGATCATGACGGCGGAGCCCCCAGGGTGAGGCCTGTCCATTGCACTTTCGGATG
GGTTGACCCCTGCGATTCTCTCAAACGTAGAGAACTCGGGCGTATAATTTCTGGTAGTGG
AGGACTGCGTTCGCGCTAT
>chr1:10675839-10676066 ccr-mir-205-p3_2ss4GA17AC
ATGTAACATTCCTCGGTTCATATTCACTATTCTTTATTCACAGACATAAACGATTGTTAT
AGTGATTCCTGCATGAATGGAGGAACTTGCATCGACTCAATCAACATGTTTCTATGTAGC
TGTCCACTTGGTTTTGAAGGTGATTTCTGTGAGAATAGTAAGAGTCGGTAAATCTTCATT
AGATATCTTTATTTTAGTTAAGTTCTACGTTTCAGATAATGTAACAGT
>chr1:10676493-10676720 ccr-mir-205-p3_2ss4GA17AC
ATGTAACATTCCTCGGTTCATATTCACTATTCTTTATTCACAGACATAAACGATTGTTAT
AGTGATTCCTGCATGAATGGAGGAACTTGCATCGACTCAATCAACATGTTTCTATGTAGC
TGTCCACTTGGTTTTGAAGGTGATTTCTGTGAGAATAGTAAGTGTCGGTAAATCTTCATT
AGATATCTTTATTTTAGTTAAGTTCTACGTTTCAGATAATGTAACAAT
>chr9:22268019-22268265 hsa-mir-218-2-p3_2ss5GT18CG
TTGCTACTCTCCGTACTAATGGTGTCTCTTGTTTCAAAGTGTGATGTTCAGGCTCCGTTC
CTTTATTCCAGAAGTGCCACACCCTTTTGAATATGGGGTCACTTTGTTGCAGCCGAATCA
GTTCGATCTGGTTGAACGATGGAAAGGTGGATGTTGATGAAGGCCTGGTGTTAGCAGATT
TGCAGCCAATTTCTCGTAACCATACCTGGTCGGTATTATCATAGATTTTCTGGACCAGCT
CAGGGGG
>chr17:17376037-17376281 efu-mir-219-p3_2ss6GC18GC_3
AACCTTCGGCGCCCGTTTCCCCAGCGGCAGGTCTGGTGTAGAGTCACTCTGTACGTGAAA
GAGACCAAGGTCGCGGTGGGAATACTACATTTGGTTTCCTTCAGAGCCTGGGAGATTCGT
GGACTCGACTCTCCGGCTCGCCCGCGGCTTCTCCGCGTTATGAGACGGGTGCAAAATCAC
TTGCAAACGACTTGGATATGGACCGGAGTGTCGTTACCAGTAGAGCAGCCTCTTCGCTGC
GATCT
>chr17:17388726-17388969 efu-mir-219-p3_2ss6GC18GC_1
AACCTTCGGCGCCCGTTTCCCCAGCGGCAGGTCTGGTGTAGAGTCACTCTGTACGTGAAA
GAGACCAAGGTCGCGGTGGGAATACTACATTTGGTTTCCTTCAGAGCCGGGGAGATTCGT
GGACTCGACTCTCCGGCTCGCCCGCGGCTTCTCCGCGTTATGAGACGGGTGCAAAATCAC
TTGCAAACGACTTGGGTATGGACCGGAGTGTCGTTCCCAGTAGAGCAGCCGCTTCGCTGC
GATC
>chr17:17403761-17404005 efu-mir-219-p3_2ss6GC18GC_2
AACCTTCGGCGCCCGTTTCCCCAGCGGCAGGTCTGGTGTAGAGTCACTCTGTACGTGAAA
GAGACCAAGGTCGCGGTGGGAATACTACATTTGGTTTCCTTCAGAGCCGGGGAGATTCGT
GGACTCGACTCTCCGGCTCGCCCGCGGCTTCTCCGCGTTATGAGACGGGTGCAAAATCAC
TTGCAAACGACTTGGGTATGGACCGGAGTGTCGTTCCCAGTAGAGCAGCCGCTTCGCTGC
GATCT
>chr17:17418794-17419036 efu-mir-219-p3_2ss6GC18GC_2
AACCTTCGGCGCCCGTTTCCCCAGCGGCAGGTCTGGTGTAGAGTCACTCTGTACGTGAAA
GAGACCAAGGTCGCGGTGGGAATACTACATTTGGTTTCCTTCAGAGCCGGGGAGATTCGT
GGACTCGACTCTCCGGCTCGCCCGCGGCTTCTCCGCGTTATGAGACGGGTGCAAAATCAC
TTGCAAACGACTTGGGTATGGACCGGAGTGTCGTTCCCAGTAGAGCAGCCGCTTCGCTGC
GAT
>chr7:27915817-27916061 efu-mir-219-p3_2ss6GC18GC_4
CGGACCAAGAGATGACTGTCAGTAGATCGCAGCGAAGCGGCTGCTCTACTGGGAACGACA
CTCCGGTCCATACCCAAGTCGTTTGCAAGTGATTTTGCACCCGTCTCATAACGCGGAGAG
GCCGCGGGCGAGCCGGAGAGTCGAGTCCACGAATCTCCCCGGCTCTGAAGGAAACCAAAT
GTAGTATTCCCACCGCGACCTTGGTCTCTTTCACGTACAGAGTGACTCTACACCAGACCT
GCCGC
>chr20:274511-274796 aca-mir-221-p3_1ss1CT
TGTGTCATGTATTGTGTGGTTTCTGGCATGTTTTTTATAAACTGTTCAGTTTAGATCACA
AGCTGTGTAAAGAACCTTTTGTTTAGTATTGTTTAATGTACAGGTTCATAGATTGGTTAA
ATCGACTGTGTGAACTAGTATTGTGTACATGTAATGTAGAATTCTGTTTCCTGATTTATG
AACAATATCATGTAAGAGAGTGTTTTTTTTACAAGGTAGTATCAGGTGTTCAATACTGCA
TATAGAGCCGTTGGACCTTTTAATGTCTACTACTTAGTGATTGCGT
>chr20:19591776-19591997 aca-mir-221-p5_1ss1CT
AGATCACAAAGCTGTGTGAAGAACCTTTTGTTTAGTATTGTTCAATGTACAGGTTCATAG
ATTGGTTAAATCGAATGTGTGAACTAGTATTGTGTACGTGTAATGTAGAATTCTGTTTCC
TGATATATGAACGATATCATGTAAGAGAGTGTCTTTTGTAATTGGACCTTTTAATGTCTA
CTACTTAGTGATCGCTTTAGCAGCCGGTTTTGTTTCATTGCA
>chr6:29127342-29127631 spu-miR-242
GGCGTAAAGACTACCCATTATCTGGGGAAAGCGTGCATGGAGAGAAGGAAATGGAGTGAC
AGAAATGAAGATTACATCACGGAGAAGAGGAGCTTGTTAATACGACTGTAGGGTGTTGCG
TAGGCGTTGTGCACAGTGTTTCCGTACACTACAATTGTGCATCTCACCCACGCAAAGCAC
TGCAGTTTTAATCATCACGAAGACCGCCCTCTAAGGAATATCAGCGAAAGCGTTTTTTCG
AAGCGAAGCCTAGCATGTCCCTTTGAGGGCTGGCGTTGTGACGGCAGTAC
>chr6:29127342-29127631 spu-miR-242
GGCGTAAAGACTACCCATTATCTGGGGAAAGCGTGCATGGAGAGAAGGAAATGGAGTGAC
AGAAATGAAGATTACATCACGGAGAAGAGGAGCTTGTTAATACGACTGTAGGGTGTTGCG
TAGGCGTTGTGCACAGTGTTTCCGTACACTACAATTGTGCATCTCACCCACGCAAAGCAC
TGCAGTTTTAATCATCACGAAGACCGCCCTCTAAGGAATATCAGCGAAAGCGTTTTTTCG
AAGCGAAGCCTAGCATGTCCCTTTGAGGGCTGGCGTTGTGACGGCAGTAC
>chr5:36434683-36435004 spu-miR-278-3p
AAATGAAATAAGTGAAATAATATTCGAAAAGGAATTACCACAGTGGACGAGGAGATCATC
TGTAAATCATGTTTCGTGGAACCAGTACACCGACAAAGGGCGATTCAAATGTGTTTGTGC
TTCTACTTCTGTTAGAACGAAAGCCCTGTCAATCGGAAAATAATTTATACGGATCGGTGG
GACTTTCGTTCGATTAGAAGCAGGAGCTATCATCGTGAAGATTTCATATTTTTGTGAGAA
TATTAAAATCATGGGAAGGATTATTCCAAAGAAATCGGAAAGCTCATCAATTCTCGATCC
AATTCTTCAACATGGCATCGTG
>chr5:38699411-38699732 spu-miR-278-3p
AAATGAAATAAGTGAAATAACATTCGAAAAGGAATTACCACAGTGGACGAGGAGATCATC
TGTAAATCATGTTTCGTGGAACCAGTACACCGACAAAGGGCGATTCAAATGTGTTTGTGC
TTCTACTTCTGTTAGAACGAAAGCCCTGTCAATCGGAAAATAATTTATACGGATCGGTGG
GACTTTCGTTCGATTAGAAGCAGGAGCTATCATCGTGAAGATTTCATATTTTTGTGAGAA
TATTAAAATCATGGGAAGGATTATTCCAAAGAAATCGGAAAGCTCATCAATTCTCGATCC
AATTCTTCAACATGGCATCGTG
>chr22:11143504-11143840 oha-mir-301a-p5_2ss7GC17CT
ATACCATACACAAAAATGTTTTGTTTACTAAATATTTTAAATTGTAAATGTTTACACATT
TAAGAAAAAGACTCACATGATTCGCTTGTTGTGAACTCCATAAAGTCAGAGGTCCTGTAT
CCTACATCATTGTACACACGAATGGCAACGCTATAAAATATGAAAACCAGCAACAGTTAT
AATACACCAGGCACTGTAATGTAAGTTGATGATACATTCACTATGTTTCAGACTTTTGGC
TGTGGTAGTGTGGTATAACTGCAGCCATTTCACTGTTGTAGTGCAAACTGCAGCCATTCC
CTGTCATAATGTATACAGCAGCCACTCCCTGTTGTAA
>chr11:37552736-37553041 sko-miR-365-3p_2ss10TG19TC
TTACCCAATCGAGAGCAGTCGGTTTGACGTCACCATAATACTCCTGAATATTCAGCAATC
TATAGAGCGTGTATTAGTATAGCATGTACACCATTGATACCAGATCCGCGATTCCAGGCA
ATAGAATGATTTGTCGACGAACCAGGTTGCTTTATTTGGATGCATGTGTTTTGGGATTTC
ACGGGGCATTACGTATGTACGTAAAGGTCGTTTTAGACCAAGTCGCAATGCACCCATGAG
ATCCCAGAACCAAGTCCAATCGAATGAAGTGTCCCGGATAACAGGCCGTGCATCTGTATC
TTGGAT
>chr23:13510627-13510895 spu-miR-375_L+1R-1
AAGAAACTTCACGGAATATCTTCATACTAGTAGATATGTTATGGAAACTCATCAACATAT
TATTATCTTCGATTCCATTAGTAACTTTCCTTTATTAATTTCGTTTCCCTCTTTGCGACG
GAGAGTTGAAGAGCACGTCCGTATTGACGCGAGCCGAACGAACAAAACTGCTGTTAACGA
AAGACTAAGTTTTGCACGTTGGGCTCGTTCCAACCATAGTGCCTACAATGGTAGGATGTA
GTCCTATCCACCTTCATGGATTAACAATT
>chr20:3091111-3091330 mmu-mir-489-p3_2ss10CA17TA
TCCACTGGAGATGGTGCTCTAGAAGCGATGGCGCTCAACCAGAAATATTTAGCTCGGAAA
TCACATTCGGGATCTTCGCTGCATATGGACATTAATTCCATTTTGAAAGTTTCATCACAC
AGTTTGACCGGGATCTCAAATGTTCCACTCTGAAAACAGAAGACATTAAGAGAAAAATTA
AAAATGAGCAACATACGTTGCATTCAGGGTACCCCACCCA
>chr20:22836528-22836747 mmu-mir-489-p3_2ss10CA17TA
TCCACTGGAGATGGTGCTCTAGAAGCGATGGCGCTCAACCAGAAATATTTAGCTCGGAAA
TCACATTCGGGATCTTCGCTGCATATGGACATTAATTCCATTTTGAAAGTTTCATCACAC
AGTTTGACCGGGATATCAAATGTTCCACTCTGAAAACAGAAGACAGAGAAAAATTAAAAA
TGAGCAACATACGGTGCATTCAGGGGTACCCCACCCAGTC
>chr6:30674720-30674958 hsa-miR-574-3p
TTAATATGGCCCATCTATGTACCAAGTTTGACTCAATCCAACTTGCCATTCTTGAGTTAT
CATGTTAATGAGCCAAGGGCGTCACTTACACAAACACACACACGCACATGCACACACCCA
CATATACACACAGTGGCGGAGCGTCCATACAGTCAGGGGGCGGAAGCCCCCGCCTGATGG
ACTGCTGGCGCCCTTTTCAGCCTTTTACCACTTTTTACTTGCGCTCTCATCTACCTATT
>chr11:14112747-14113085 aca-mir-737-p5_1ss18AT
CATCTTTAATGTTATTCCGATAAGCTGCGTTGTTATCTCGGTTTTCAACGACATCATAAT
CGATATCACAATCAAGTCCCTTATCGGCTACCTTCATTCCAACTTTGCAGCATTTTCTTG
GGGTGTATGTTCTGTGGTTCTGTTGGTTTCTGAGGATTGAATCGAAGGTTTGGTGTTCCA
CTGAAAGCTGGTCGTCCTCGGGGATATAAACTGAAAGACAAGATGAATATAAATAAATAC
AATTACATATCAGATAGAAAGAAAGCCAAAAATATTAAATAATGCAAATATCTTCACAAA
TAGCCACCAAGATGCGATTAGATTTCCGGTAAAAACGTT
>chr2:29765187-29765415 aca-mir-737-p3_1ss18AT
AGTGATATTCTAGGTTTATGTGTGTTCCTCCGAAAACATGGATGTACAACCCTACTAGCC
GACCAAGTCGACGTCCTGGACAAGTGCATTGGATGGAACTGGTCATGGAAAACTTTGCAG
CATTTTCTTCCATACTATTACCTTTCTGCTTTACCGCGGGTCAGCTATCGTCAATTCGAT
TACACAGAAAATGAACTTTCTTTGACCAATCAGAATATCGTTTCCGGCG
>chr4:50245508-50245732 aca-mir-737-p5_2ss1AC19AT
AAAGGAAAGAATTTCATGTTTGTCTTAAAACATTTCTAGAACAGTCACAGTTACACTATC
AGTAGTAGGCCTATACTCTGTGAATTATATCCACAGTAATACTTTGCAGCATTTTTTTGC
ACCATTAGCTTCACAAAAGGCAATTGTTTTGTATCTTTTAATTATTATGGCATTTTAAGT
GGTCACTGGCTGGGCAATTATATCCATTTGCTATCAGTCATGGGT
>chr17:17398057-17398286 bta-mir-940-p5_2ss11GA17GC
ATGACGCGGCGGGCAACTCTCCGGAAAACCAAAGTCTTTGGGTTCCGGGGGAAGTATGGT
TGCAAAGCTGAAACTTAAAGGAATTGACGGAAGGGCACCACCAGGAGTGGAGCCTGCGGC
TTAATTTGACTCAACACGGGGAAACCTACCCGGCCCGGACACAGTGAGGATTGACAGATT
GAGAGCTCTTTCTTGATTTTGTGGATGGTGGTGCATGGCCGTTCTTAGTT
>chr9:41368658-41368902 ppy-mir-1246-p5_2ss7CA20TA
ACTTATTCTCAAAACAAAGTTCTTGAGAGTGTGAAACTGGTATTGGTATGTATATAACAC
AAGCCAGTGGAGCCTTGCATAAGAGCATCACTTAAGATTTGTGTATAATTGAATGGGTTT
ATGGAATACCTGAAGTGTTATAAATGGACTTTGTCTTCAGTTGGCATTTTTAATCGAGTG
TTGTGGTCCTTATCTTCAACTCTTATCTGGTTTATTTTAGTTTATTAGTTGGCTCCATGT
CTCTA
>chr1:8464602-8464836 cgr-miR-1260_L+2_1
CCCAGTAGAGCCCAGGCCATCCTTTCACTACTTAGGTTGCCGCCAAAGGGGTTTACCCCA
GGCACCTTGGACTGGTTTGCCTCCTCCCAGTTCACCAACAGTCGGCACGAAATACAAATC
CCACCGCTGCCACCAACGTAACGTCACTTCTATATCTGGTGGGCAGACTTTAAAGCGGGG
GTTGGCGAAAGAGAGTCACGACAAAGAGATGGCAATAGAGAAGATGTTCAATTGC
>chr7:16631657-16631915 cgr-miR-1260_L+2_1
TTTATCGATCTCCACTGTTCCATTAAAGTGTACCACAATTCGACGATGAAGGTGCCATTC
GGCTTTACCAGGTACTCTTACCAGTAAGGTCCCTGGCTGTAAATCCCACCGCTGCCACCA
TGTCACAAAAATAGAAATAGACATCAATTATAGCGGAAAGCTACATCTGTAGTTTAGCTG
TAGTCCACCTTCTACCAGAGTAATTCACTAACCTAAATCTCTCCCTTGTTCTTCCCAACC
TCTCCTCCCCAACAGGTCT
>chr1:63839143-63839393 cgr-miR-1260_L+1
CTTCTTCAAGTATTCTATCCGTCGTGCAATTCCATCTCCACCAGTCGGTAAATTCGTAGC
TCCAGCTTCTGCCATGACGCTCACCCTCTTCGTGTTTATTTATCCCACCGCTGCCACCAC
TGTAACGATTATTCTTTCCAAGGTAGCGTAGGTCGTCAGCTCGGGATCCTTGGCCGTAGA
TGTTGTTTTTTGATAGGCCACGAATAACACAGTTAATGAAGAAGACGAGCGACACGAGAG
AAGACACAACA
>chr21:19286592-19286825 cgr-miR-1260_L+1
TGTATCCTGGTACAACTGTAGCGGGTCTGGAGAAACTTTCTCTCGACATCGTGGGTCAGA
TTGAATCTGTGCTGTAAACTGTGGACATCGGAACTAGTAATATCCCACCGCTGCCACCAC
GTGTAACGTTGACCTCGGTCCACTGTATACAAGCACAGTCAACCAAAATGATGAATAGAA
CTTTCTGTGTTGTTTCTTGAAAATCACTTTATTTCTCAAATTTGTACAGATGAT
>chr10:27631961-27632190 cgr-miR-1260_L+1_1ss8CT
GGGATGTTCTCGTCCGGAAGTGACCACGTAGCCGGCTCGTTCACCACAGACTGTTCAAAA
GGGTTAGTCCCAGACATCTCGACTCGGTCCAGACTACCAGATAGGCACTAGAATCCCATC
GCTGCCACCAATGTAACGCCGCCAACGTCTGGTAGTGTAAAACCTGTCTCGAAACCAACT
GGAGGAGAGTAGGGGAGGTAGATGGGGGACGGGTACAGATTAACTCTAAA
>chr22:7563180-7563409 cgr-miR-1260_L+1_1ss8CT
GGGATGTTCTCGTCCGGAAGTGACCACGTAGCCGGCTCGTTCACCACAGACTGTTCAAAA
GGGTTAGTCCCAGACATCTCGACTCGGTCCAGACTACCAGATAGGCACTAGAATCCCATC
GCTGCCACCAATGTAACGCCGCCAACGTCTGGTAGTGTAAAACCTGTCTCGAAACCAACT
GGAGGAGAGTAGGGGAGGTAGATGGGGGACGGGTACAGATTAACTCTAAA
>chr10:33951757-33951994 hsa-mir-1260b-p5_1ss8AG
GGTCATGTCTATTTGACATGAACAGTATGTACTGTGTTACATGTTCAATGTGTTAAGGTC
CCAATTCACGGTTATTTACATACAACATTCTCATGGGCAATCCCACCGCTGCCACCATTG
TACATCTCATGGGCAATCCCACTGCTGCCACCATTGTAATTTGTGAGTCAGTAACCTCAA
AGAAAACTAAAAAGATAAGTGTCTATCCTGGTGTAAGGGGTATACTGTACATATTGAA
>chr22:7151468-7151705 hsa-mir-1260b-p5_1ss8AG
TTGACAGGCCTTGTCATGTGATTCCCTTAAGAAACTTTCAAAGTTCAAAACTTCAACACA
CATTGCATCACGCCCTAAACTGTTCACTGAAACTCATCACAATGGTGGCAGCGGTGGGAA
TTTTGGCTGAGGTAAGAGATGCACGAGAGAATGCACGATGGTGTCATTAGTCGAGTAAGA
TGTACACCACTGCTACTCAACTCCAACATTAACAGATGCACGAAATTTATTTCAATAT
>chr12:26793262-26793563 cgr-miR-1260_L+2_2
CGTCCGGAAGTGACCACGTAGCCGGCTCGTTCACCACAGACTGTTCAAAAGGGTTAGTCC
CAGACATCTCGACTCGGTCCAGACTACCAGATAGGCACTAGAATCCCACCGCTGCCACCA
ATGTAACGCCGCCAACGTCTGGTAGTGTAAAACCTGTCTCGAAACCAACTGGAGGAGAGT
AGGGGAGGTAGATGGGGGACGGGTACAGATTAACTCTAAATCAGGAGGCAGACACCAGAG
TTGTAAGATTAATAAAAGTATAATTTCTTATCTCGTTCTACATCTACAGCGTATAATACA
AT
>chr4:18519153-18519454 cgr-miR-1260_L+2_2
CGTCCGGAAGTGACCACGTAGCCGGCTCGTTCACCACAGACTGTTCAAAAGGGTTAGTCC
CAGACATCTCGACTCGGTCCAGACTACCAGATAGGCACTAGAATCCCACCGCTGCCACCA
ATGTAACGCCGCCAACGTCTGGTAGTGTAAAACCTGTCTCGAAACCAACTGGAGGAGAGT
AGGGGAGGTAGATGGGGGACGGGTACAGATTAACTCTAAATCAGGAGGCAGACACCAGAG
TTGTAAGATTAATAAAAGTATAATTTCTCATCTCGTTCTACATCTACAGCGTATAATACA
AT
>chr12:31691426-31691670 hsa-miR-1260b_R-1
AATGTACTTAGCTGTTAGAGCAGGCATTCCGCATATCGTTACCTATCCCACCGCTGATGT
AAATTGAAACATAAATGTACCATGTGTCGGTTACCTTAGTGTTGTGCATATTGTTACTCA
TCCCACCACTGCCACCATGCACCTGTAAGCAGAATGCCTGTTCTGATTTCTTTACAACTT
GGTATGTTTCTTTTGAGAGAGGCTTACTGCTCCACCAATGTGTGGGATTCTAGGCTCAAG
TGATA
>chr14:14343604-14343877 cgr-miR-1260_1ss6AG
CAACTCTGGGGTCTGGTGTCTGCTTCCTGATTTAGAGTTAATCTGTACCCGTCCCCCATC
TACCGCCCCTTCCCTACGGTTGGTTTCGAGACAGATTTCCATTGGTGGCAGCGGCGGGAT
TCTATTTCTGGTGATTCTGGTGATTTCTGGTTGATTCTTTGCAAGCTCTCGGTGGTCGTA
ATACGTACGATCTACGTTTTACCAGTGACGTGGCCCGTCAGAAGGGTGTCACGTTGCTGA
GTAACGTCGAGGGGATGACAGTTACCCAGTTACT
>chr15:5810337-5810641 hsa-miR-1260a
AATTATAAAAATATCGTGCTTGACTGTTTACGCGATCCATTTAGGTATTAAGATATCATG
GTGATACATGTTTGAGTGATCACGATTGAGTGTAATTGCATGGTGGCAGAGGTGGGATGA
GCATGTAAGAAGACAGAGAGAAAGTAAAGAAAAAAGGAGAACAAAACTGAGACAAGTGTA
GGTGTGAATTGCAACATGTATGCGGCAGTTTTAAGGAGCCAACTATTTATGATAAGCGAG
GACTTGGAAGATTGATGACAATGATTTTTAATTTAATTTCACATGAACTAATTAATTATT
AAATT
>chr7:25357781-25358103 hsa-miR-1260a
GTAGTATGCTCCCTGACATATCGACAAGAAAAATAAAAGCTACAGTAATCGTACCAAGAC
TGTAAACCTCAAAGCAGGCATTCTCTGTATATTAATACGTATCCCACCTCTGCCACCATT
AAACGATGTGATTACAATTAGACGGCACCATGTTGGAGGTTTAATGGTCGTTATAGTTTA
CCTGTGTCTACATGTCTACCACAACAAGAAATAATGCAGAACCATGGATTTGCAGTTATA
TGAAAATATGACTTACTAACCCTTATACTGCATATCGTAGAAAGACGACTTTCAGTCGTA
GAGATGGGATGTGTGAAATTAAT
>chr17:19325695-19326033 bta-miR-1260b_L+1_1ss10AG
TTTTAACTGGCAAACTTTGCGTTACTGTATGTGCAATATCTTTCGCTTAATTTAAAGCAG
CTGTGCCGTATGTAGTGTTTTGTGTAACGCCACCACGTACAGATCCCACCGCTGCCACCA
ATCAATAACGTATAGTTCCGAGGACACTAACAAGACACTCTAAATCAGAATTGGTCTAGG
ATATATTAAGGGAAACCAAGACACGTTTGAGAGACAGGGTTGGGGTGGGGGTGGGGAGGG
ACCGAGGATTTCGAATCATACTCCATGTTACTTAACGGAAGTTTTAAAGACGGTCAATAT
AAGTGACCAATTGAAATAGAAATGGAAAAGGAAAACTAA
>chr23:16049044-16049343 bta-miR-1260b_L+1_1ss10AG
TCTCACATTCTTCCTTAAGGAACTCTATTTCCTCTAAAATAACCTTTCTACGGTCAGAAA
AATGTTCGTCAGAAGGTTTTGTACTTGCCATTTTTTTTTACGAGCTGGTCCAGCTATTCC
GTCTTGATGATCCCACCGCTGCCACCAGTGTAACGATTTTGGGGGTGGGGGTTGAGATTG
GGTAGCGTTAGGCCGGCAGGTTAGGATCCTTGGCCGATGGTGTTGTATTTTGATTGGCCA
CAAAGTCGGCGAAATAGCGTGGAGTCAAACACAAGTAGAAATTATCCAAACAATCCAGGT
>chr2:40598568-40598808 hsa-miR-1260a_L+1_1ss10TG
TCTGTGGCTCTGTGATTTCACTGGCTATCACTGGATCTTCCTCTGTCTCGGTCTTGTCTC
TAGCAGTATGTGTTATCTGTAAGGACCAGGACTGATCTTTCATCCCACCGCTGCCACCAA
GTGTAACGTTGACCAGTGTCTCCCGAAGTCCAGCTGCTTGAACTAATAAAAATAGAAAAT
AGGCGGTTCTCTCAGTTCTCTCTCTGTCAGGGGCCAATCTCGGAATACCTCGTGAGCGTG
G
>chr7:1068415-1068646 hsa-miR-1260a_L+1_1ss10TG
TGATCTCTCAGGGAGAGTCCACGCCACCTGATCACTGCAGGTTGAACCGCCATCAAAAGG
GTTGGTCCCAGACATCGTTGTCTACTCACCATACGACCGGAAAGGCACCAAGTCATCCCA
CCGCTGCCACCAATGTAACGCTCCCGCTTCGGTAATATGGTGAAGTACCCAGTTGGCAAG
TGAGGAAGGGGGGGGGGGGGGTGTAGAGAGAGACTCGAGGACACCGTTGAAA
>chr3:3064672-3065010 cgr-miR-1260_1ss2TA
AGTTTTTCAAACTTTGCTTCTCTCTTTCCATCTCTTCAGCATGAAAAGGGTAAAGGTCTA
ATCATTGAGAATGAGGTGTATAGCAACACACTTGCTGGAGTCTGGGTCACAACAGGAAGC
TGTCCAGAGCTAAGGAGAAACAGGATCCACAGTGGCAAGCAGGTTAGTATGTGGAGCATG
GTGGCAGCGGTGGGTTTTATCTTGGCACCTCACTTACCTGTTTCATCTTCACAAAGTTGG
ATACTGCTACCTGCTCAATTATAGAATTGTTAAAGTGATAGCATCGCAGGGGTAACATTT
CTTTTGGAAAGTCAACAGAAGAGCACATGTGTTGTAGGC
>chr3:5600413-5600709 bta-miR-1260b_L+2_1ss11AG
AGATACAATAATTAAATTAGGTAAGTGATTGGAAGTAAAACAGCCAATGTTTGTTTTTTG
CAGAGCTTTCGAGCAAAACTAGCTCTTCTGCAGTGCATGATCACCGCAAGAGACTTGTCT
TAAAGCAAATTCTTACATCATCCTGATGTATTAAGTACCACACTGGTGTCAGCGGTGGGA
TCGATTGTAATGTGGATACTATGCTATTAAAGTGTTTACTTACAACATACCAGTGTTCTA
CTTTTGATTTTTTTCTTCTACAGATCCTGGTTTTTTATTTGTTGCTTTGAATAATTG
>chr4:21396596-21396829 hsa-miR-1260a_L+2_1ss11TG
TGATCTCTCAGGGAGAGTCCACGCCACCTGATCGCTGCAGACTGAACTGCCATCAAAAGG
GTTGGTACCAGACATCGTTGTCTACTCACCATACGACCGGAAAGGCACCAAGTCATCCCA
CCGCTGCCACCAATGTAACGCTTTCCGCTTCGGTGTGTATGGTGAAGTACCCAGTTTGCA
ATTGAGGAAGGGGGTTGTAGAAAGAGACTCGAGGACACCGTTGAAAAGAAGTAC
>chr7:1176916-1177147 hsa-miR-1260a_L+2_1ss11TG
TGATCTCTCTGGGAGAGTCCACGCCACCTGATTACTGCAGGCTGAACCGCCATCAAAAGG
GTTGGTCCCAGACATCGTTGTCTACTCACCATACGACCGGAGAGGCACCAAGTCATCCCA
CCGCTGCCACCAATGTTACGCTTTCCGCTTCGGTAGTATGGTGAAGTACCCAATTGGCAA
GTGAGGAAGGTGGCATGTACAGAGAGACTCGAGGACACCGTTGAAAAGAAGT
>chr6:33938950-33939229 hsa-miR-1260b_R-1_1ss9AC
GACTTATTTTGTGTATGTCTTCATTCTCTGGCCAATTAAAATACCACCAAGAATCCTGAA
CCGGCTGGCCCACGCTACCATAAAGAGGAAAGTGTTACATTGGTGGCAGTGGTGGGATCC
TAAACAAACGAAAAGGACCCAAAATGGCAAGTAGTAACGATAAGAGTAACCCTAGACGAA
GCTGCTGTAAGGTAAGAAGATTGTGACAGTTGGGAGATTACAGAGCTGAAGCATTAAGAA
CAGGGCATTATATAGAAGTATGGAACCGTACTTCATTAGG
>chr16:840382-840721 hsa-mir-1281-p5_2ss13TC19CT
GAAGGGGATGGAAGAGGAGTAGAGGGGGAGGAGGGGAGGAAGGAAAGGAGGGGGAAGGGG
AGGAGGAGAAGGGGAGGAGGAGGAGGAGGAGGAGGAGGAGAAGGGGGGGAGGAGGAGGAG
GAGGAGGAGGAGGAGGAGGAGGAGGAGGAGGAGGAGGAGGAGGAGGAGGAGGAGGAGGAG
GAGGAGGAGGAGGAGGAGGAGGAGGAGGAGGAGGAGGAGGAGGAGGAGGAGGAGGAGGAG
GAGGAGGAGGAGGAGGAGGGTAGGGGGATGAGGGGAGGGGATCAGAGGGGAAGTGACAGA
AGAATTACTTTAGCACAAAATGTCAGATAGTAAGACTGAG
>chr2:1192869-1193208 hsa-mir-1281-p5_2ss13TC19CT
TGCCTGGGAAGTTGAAGGCAGTCTTGTGGTATTTTTGGAAAAGTTTCTGATAGATAGATA
GATGCTTAGATAGTGTAATGAAGCCCTTGTAAGAAATTCCCCCCTCCTCCTCCCCCCCTT
CTCCCCCCCACTTCAATTTTTTGGAAAAGGCCCTAGTATATATGCACGTCAAAGAATCAC
TATGTAAGATTTGGACGATAGATGATGTTTCTCCATGTTCCTCAACTGGCCCCCTAGAAA
TTTTACCCAGGCTACAGCTCTGCCACCACATTCAATTCCAAATCTATTTATATGATCAAT
GTACAACTATGGTTAGATGGTTTGTACCTTGATCATATTC
>chr6:34208947-34209243 hsa-mir-1302-5-p3_2ss13GC19CT
GTTCCAACCGACGCCTCCCCCCTCTCCCACTCTTTGCTTTCCCTCCATGAAAACCAACTC
CCACTCCACTCTTCCTCCAGTGCTACCAAAAAAGACCAATAGGAAAAAATGATCTTGAAA
CTTCTAATGCCACCACCGTCTGCCAATATGTGCCAAAGATTACATTACTCATAGCTATGG
CATAGGCTTACAATTACAAATTTGCATCGTCAATTAAAGTTTAAAGCTACATTTGTTAGA
AAATGTTATAACTATATTGGATTTTGTGTTAGTTCTTACACCTTACGCAAACTATTG
>chr8:36776310-36776573 oan-mir-1341-p5_2ss12CA17AC
ACTCTTGAACTAAGAAGCAGAATGATGTTAATCAATGATTTCTATCTGATTTAGGGCTAG
TGTGTCGTTTTGACACACTTCCCTATACACAGCGGATGACACGTCATAGTTACACTGACT
GCTTCTTCTTGGGTTTCCTCTGACCCCCCTGCTAACTTTGAAGGCCCCTCCCTGCTCCTC
TCCTGCTGTTGTGCCACCTTATAGGAATTAAAAAAAAATAAAAAATCTGCATTTAAGCAT
TGTAAGCGTTTGAACACTAGATGG
>chr8:39235034-39235372 oan-mir-1341-p3_2ss12CA17AC
AAGGTCGAACCAATAGGGGATGATTCTGCAGTGTATTACATTCAGTATCCTACATGTTTA
TCAGTGGGGAGGGGGAATGAGTCTTTTTGATTGGTTTTGTAGAACTCTTGAACTAAGTAG
CAGAATGATGTTAATCAATGATTTCTATCTGATTAGGGCTAGTGTGTTGTTTTGACCCAC
TTCCCTTTACACAGCGGATGACATGTCATAGTTACACTGACTGCTTCTTCTTGGGTTTCC
TCGTACCCCCGCTAACTTTTAAGGCCCCTCCCTGCTCCTCTCCTGCTGTTGTGCCACCTT
ACAGGAATTTAAAAAAAAAAAAATCTGCAAGCAGAATTT
>chr9:28772942-28773168 oan-mir-1357-p5_2ss11TG17GA
CCATTTTCCTTGTCACCAATCCTTCCCAACATCAATCAAAACCATGTTCCATTACATTTT
TGCTCTAAGGTCAGAGGTCAATTGTGGTCAAAGACTAACGAGATTATGAGAGCTGAGAGC
ACTCTAACCTGTCCTGTTATTGGCCAGCTGTTATTCTTAAATTTGAAATACTGGAAATAT
CTTTAAAATCCAAATCCCGTTTAATCATTCGATTTCAATCAGTGCAC
>chr9:22118127-22118394 oan-mir-1357-p5_2ss11TG17GA
AGGTGCACTGATTGAAATCGAATGATTAAACGGGATTTGGATTTTAAAGATATTTACAGT
ATTTCAAATTTAATAGAATTAACAGAAAAACAGCTGGCCAATAACAGGACAGGTTAGAGT
GCTCTCAGCTCTCATAATCTCGTTAGTCTTTGACCACAATTGACCTCTGACCTTAGAGCA
AAAATGTAATGGAACATGGTTTTGATTGATGTTGGGAAGGATTGGTGACAAGGAAAATGG
TATTAATGGGATGAATTGTTATGACAAT
>chr23:5144567-5144854 tgu-mir-1559-p5_2ss5CT18TA
CCACAAGCATGTTAATGTATGCTAGAAGATGAAATTCTCTTTCTTTTTTAAAATAATATT
AATAATATATGTATATATATCATGTTCACAGTACGTCCATAGTATGTGCTAGTCGCTTTC
ACATGACCTAGCAATTCAGAAATGGGAACCTGCTGCTCGCAAAAGAACTACGTAGTCGGC
AGGATTCGAACCTGCGCGGGAAGATCCCAATAGATTTCTAGTCTATCGCCTTAACCACTC
GGCCACGACTACTCTTGAAATTGAGGTCGACTAAATAAATATATATAC
>chr23:5144567-5144854 tgu-mir-1559-p5_2ss5CT18TA
CCACAAGCATGTTAATGTATGCTAGAAGATGAAATTCTCTTTCTTTTTTAAAATAATATT
AATAATATATGTATATATATCATGTTCACAGTACGTCCATAGTATGTGCTAGTCGCTTTC
ACATGACCTAGCAATTCAGAAATGGGAACCTGCTGCTCGCAAAAGAACTACGTAGTCGGC
AGGATTCGAACCTGCGCGGGAAGATCCCAATAGATTTCTAGTCTATCGCCTTAACCACTC
GGCCACGACTACTCTTGAAATTGAGGTCGACTAAATAAATATATATAC
>chr15:29541048-29541303 tgu-mir-1559-p3_2ss5CT18TG
CTAGGACTATAATAAGACCATTAAAGTTTTGTTTTAGCAGAATTTAAGTTTATGTTCCTA
ATTATGTTTTATATGTTCATACAAATACGTCTGGACTACTACAAACCATTGCAAACCACG
ATATGATACATAAGTAGTCGTGGCCGAGTGGTTAAGGCGATAGACTAGAAATCTATTGGG
CTCTGCCCGCACAGGTTCGAATCCTGCCGACTACGCAATCTATTTATTTTATCTGAACAA
CGTACTCCATTTGATT
>chr15:29541519-29541850 tgu-mir-1559-p5_2ss5CT18TG
GTTTTAGCAGAATTTAAGCTTATGTTCCAAATTATGTTTTATATGTTAATAAAAATACGT
GTAAACTACTAACTATTGCAAACCACGATAGGATACATAAGTAGTCGTGGCCGAGTGGTT
AAGGCGATAGACTAGAAATCTATTGGGCTCTGCCCGCGCAGGTTCGAATCCTGCCGACTA
CGCAATCTTTTTATTTTATCTGAACAACGTCCACCATTTAATTCGGTCAACAATAACGTT
ATATTCTACAACGTGTGTGTGATTGTGGTGTCTGTTTATAACATAATGTTTAACTTGCTT
TTCTATTTTGTTTTCCACTATGTAAATGTTGT
>chr6:43259693-43259951 gga-mir-1607-p3_2ss5GA17GC
CTATTGACGCTTTTTTATAACCGTAAGAGAACATTTTCCGTTTAATATCTTCTGTGTGAA
TTCGCAGCAGTACATGAACCAAATCGCAGAATGTCAAAGCATACTTACCTGGCGCAGGGA
TTTCCGTGATCATGACGGCGGAGCCCCCAGGGTGAGGCCTGTCCATTGCACTTTCGGATG
GGTTGACCCCTGCGATTCTCTCAAACGTAGAGAACTCGGGCGTATAATTTCTGGTAGTGG
AGGACTGCGTTCGCGCTAT
>chr6:43264850-43265108 gga-mir-1607-p3_2ss5GA17GC
CTATTGACGCTTTTTTATAACCGTAAGAGAACATTTTCCGTTTAATATCTTCTGTGTGAA
TTCGCAGCAGTACATGAACCAAATCGCAGAATGTCAAAGCATACTTACCTGGCGCAGGGA
TTTCCGTGATCATGACGGCGGAGCCCCCAGGGTGAGGCCTGTCCATTGCACTTTCGGATG
GGTTGACCCCTGCGATTCTCTCAAACGTAGAGAACTCGGGCGTATAATTTCTGGTAGTGG
AGGACTGCGTTCGCGCTAT
>chr17:17400545-17400947 gga-mir-12257-p3_2ss14AC18GC
CGCGGCGCTTCGCCGTCCGGTCCGCGTCGCACTTCTACCGTTCGGCGCCCTTCCCGGCGA
CCGACCGAAGAGCGGAGCAGAGGGGCGGGCGAGGCTGCGGCGTGCGGGGGCTTCGGCCCT
CGCCGTCTTACGCCGCCCGTCACGGTTGCTCACTGCGCTCTCTGTCGAGGACTCTGCGTG
ACGGCCTGCCCCCCCGGGGGTTCAGGCAGCGGGGTCCGGGCCACCGGCGTCTCCGTCGGT
CGCGTGCACAGCTTGCTGTCGCGTGGCCGGCGGGATCCGGAGGGTCCGGTCTCGCCGCGG
CTTCGGCCGAAGCGGAGGGTCTGTCGGGCGTGAGCGAGGCCTCCTCATTCGACCCGTCTT
GAAACACGGACCAAGGAGTCTAAGCAGGCTTGCAAGTCGAGGG
>chr9:22940846-22941085 mmu-mir-1962-p5_2ss10AT17CA
AGACAAAATTTTACAGTAGAACAGTAGTCAAAACACTAGTTGCCAGAAATGTATTTTTTG
GGGAGGTTTATCAGGAATTTCTTTAATCACACACTTTAATTTGCAAACTTTGTAGTAATG
GAAAACAAAATATGGGCTTAATGGGCAAATAAAATTGTCAGGGAATTTTACAGGATTTTC
TTGGAGTTACACATTTGGTTTTCCAATTTTTAAAAAAAATGGAATGTGTTGCTTGTTCTA
>chr15:25484765-25485110 pmi-miR-2001-5p_R-3_1ss19GA
TATATATATATATATATATATATATATAAATATATATATATATATATACATATATACATT
TATATATATAAACTTTACTAAACATTCTAAACTTTCTAAACTTACTAAACTAAACTACAC
TTTCTTCACAATATCCTATGTCACCTGTTAGATTTAAAGGATCTTAGAAGATCGATATTT
TTCTATCATATTATTATAAAGCATTAACTTGTAGTTACATTCCATTGTAACGGTCAAATT
TCACCATGTTGACGCGAGGTCAGTTATACGTGATAATGTTCCGTCCGAACTGACCGATGT
CATCATTTCGTTTCTATACGAGTTTTGCTATGAAATTAATATGAAA
>chr17:13317590-13317895 pmi-miR-2001-5p_R-1_1ss21AG
TCGAAACGGGCGAGCTGACATGATCAAAATTGTCGAAAGACATAATTTAGCCGCGGACGT
ATAGGCATATTACCACTCAGATCGACATTGCGAAAACGCCGTTAAAATTGACTCATTTTG
CCTATGTGACCGTTACAATGGGCGCTTTATGATTTGACACACGTGCCCTTTGTTGCGATC
ACAGCGGTAACTTGTGAAATTTTCATCTGAAGGGCGCCTATTACATGATATGTTTAAAAA
GAAGCCAAAGTTCGCATCAACAAGAGAAGAATGCATTCCATGACGTTTACAAACATCACA
GACTTC
>chr1:1699248-1699529 spu-miR-2005_R-1
TGAATCTCCTACGGTTACGTTGCATCTTGTTCGTCTTCTTCTTCTGATGAATTTATCATA
AATTGAGTACTGACCAATAGGAGCCACTGCAGAAATGTTTGATTTCAACTGCAATGCCCT
CCCTATTGGACTTTACCCACTATGTTAGACATGGTGTCATCGGTGGGATCTGTGTGCTGT
AACCACATAGTCGTGTGTCATCAGTGGGCTCTATCCACTGATAGTAACCATGTGTTGGAC
GAAACTGCTATTGATTGCATTCTCTGTTGAAGATACAGACAA
>chr1:1699248-1699529 spu-miR-2005_R-1
TGAATCTCCTACGGTTACGTTGCATCTTGTTCGTCTTCTTCTTCTGATGAATTTATCATA
AATTGAGTACTGACCAATAGGAGCCACTGCAGAAATGTTTGATTTCAACTGCAATGCCCT
CCCTATTGGACTTTACCCACTATGTTAGACATGGTGTCATCGGTGGGATCTGTGTGCTGT
AACCACATAGTCGTGTGTCATCAGTGGGCTCTATCCACTGATAGTAACCATGTGTTGGAC
GAAACTGCTATTGATTGCATTCTCTGTTGAAGATACAGACAA
>chr6:25192545-25192839 spu-miR-2007
AAGTTCAACTTGACAAGTTGACCGCATGACAAGTTGACGCGTCAATTCCAATGGCCCGCA
GAGGGTTACATCTAACACCAAGCATTTCAGGAAGTAAATGGTAAATTTGAAACATTCATT
ACCAGTATACTGCCTGAAATACCCAGGGACAGATATGTTTAAAACTGCTGGTTGTGACAT
CTGTTCCTGTCCATGTGGGTTCTTGCCTTGGTCCGACATCCCAATCGAGGATGTACTGAC
CTCTCAAATGATACATTGATTTTATTAAGAAGAAAAATTTAAAATTTAAACCTTT
>chr14:19118854-19119128 spu-miR-2011_L-1R+1
TCAATCATAGCAGCAAATATAGCTGAGCAAATGATGAAATGTATTTAGCACCCTCTCATA
GATGCATCTTCTTCCCAAAAGTGGATGGGGTTGTACCTCCAGTACCCCCTTGTCCAGGTT
ACATGTTGATCACACCTCTATGTGATGTCATCACTAGCACACCTTGGTGAAGTCAAGTAA
CAGAAAGGTGCACAAGTGACAAAATCACAAAGGGTAGTACTGGTTCCTCCATCCTCTGAC
TCCTGCCTCTGGATAGGTTATCCCCACAGCGCAAC
>chr14:19120546-19120852 spu-miR-2011_L-1R+1_1ss19TC
AACAATTAAAGCTCTGGTTTGTTTGTTTCCTGACATCTCTGCATGGTTTACTGATCCCAG
GCTGTTTTCATCTTAGGCTGTTCCCATTGCTGGATGCCCTCCCTGCATGGTTTACATGGC
TGTTTTCATATTAGGCTGTTCGATTGCTGGCTGCCCTCCCTGCAGAGTCGTCACTAGCAC
ACCTTGGTGAAATTTGTGAATAGTTACAGAAAGCTGCACGAGTGACGACGCCGCAGGAGG
GATATATCCTCCTTGGTCATAGAAGTCTGTCTTTAATACACATCTCTTCATTTGGACTGC
TGTATTC
>chr16:9559208-9559483 spu-miR-2012
CTCTCCTTTTGTATCTACGGTTGTTCGCGGACCTTGGGCACTTGGGACGCTGCATAAGCC
ACCACCCACTCATCCTTCTTGCTTTATTCAAGTACTCGCTACATGTTAGTACTGGCATAT
GGACATTGTCCTGTTGTCGTGGGAAATCAATGTTCATGTGCTGGCACTTAACAGGTGTCG
GGCTTTCTCATCCTTCCAGTTTCTTTCAAAGAATGCAAAAGCTTTTTTTTTTTTTAATAT
CTCTGTTGACTCATTTCATCATATATTTTACGTGAG
>chr5:505144-505431 spu-miR-2013_R+1
TGATTACTTGGAAACATCCCTTGAGTCATGTCTGTACTGTGTGGCTGCTATCTAGTCTCA
TTGGAGTAAGGTTGATTACTTGGAAACATCCCTTGAGTCATGTCTGTACTGTGTCGCTGC
TATCTCAAGCTGCATTGCGATCCACTCTCATAAATGCAGCATGATGTAGTGGTGTTACAT
TGCAGTCTGATCTTCAGTACATGCTAAAATGTTTGCTATGTAGTGTGTGGGATCTTTTGG
AATGGTTTGTTTCTCATGAATGGGAATTTTAGATTGATTGTGCTTTCC
>chr5:5434968-5435255 spu-miR-2013_R+1
TCATAAAGAGAAAGGAACACACAATCAGTCTTCTAACAGAGAGGAAAGCACAATCAATCT
AAAATTCCCATTCATGAGAAACAAACCATTCCAAAAGATCCCACACACTACATAGCAAAC
ATTTTAGCATGTACTGAAGATCAGACTGCAATGTAACACCACTACATCATGCTGCATTTA
TGAGAGTGGATCGCAATGCAGCTTGAGATAGCAGCGACACAGTACAGACATGACTCAAGA
GATGTTTCCAAGTAATCAACCTTACTCCAATGAGACTAGATAGCAGCC
>chr3:22985658-22986003 gga-miR-2188-5p_R-1
TCAGAGCTTGTACACTCACTTTGGCCACAGATCATACTTAAAGAATCCCCTTGACTTACC
TCAGGTAAATGTCCTGGAATTGCTAAGGTACAGGTATACACGTAATCTGCCTGTGCCTTC
AAAGGACATGTGAGGTTGGACTTTTGGCATGCATCAGCTTGTGGTAATGGGAACGGCACT
TTCACACTAGCAATCGAGCCATATACTTTTGCTGTAACATTAGTTGCTACAGCCGCTGTG
GAAAAGGGAAAAAAATTAATGAAAATGACAATTTGAAATGACAGTGTACAACTGCACAAA
GTTGTAGACATTGAAGGGTGTGAAGACTCGCGCTAAAAGAAACGTC
>chr2:600471-600742 bta-mir-2285m-3-p5_2ss15CA18AC
GCTATTATACTTGTTTGACTGTCAAACTTGAAGCAAGGACACGTCCTCTCTCTCTCATAA
ACAGTCAGTAACCATCAATGCCCTCAACAATTATTTGTGAAATGAACTTTTTGGATACTT
GGAACGAGTGCTGCTTTCTGAAATGATGTTTCAACCAAAATACTGACCAGATTACAGAAC
TTATCTTCAAGTCATTAGTGCAGAAAAGTATATTCATTGTCTGTAAATCATCAGCACAAT
AAATCAATTAGTTTCTATACTTAAAACAGAGA
>chr2:2813058-2813329 bta-mir-2285m-3-p5_2ss15CA18AC
CAATGAATATACTTTTCTGCACTAATGACTTGAAGATAAGTTCTGTAATCTGGTCAGTAT
TTTGGTTGAAACATCATTTCAGAAAGCAGCACTCGTTCCAAGTATCCAAAAAGTTCATTT
CACAAATAATTGTTGAGGGCATTGATGGTAAGTGACTGCTTATGAGAGAGGGAGGAAGTA
TCCTTGCCTCAAGTTTGGCAGTCAAACGAGTATAATAGCAGAAAAAAGTAATTACTTTGA
TGTCTTCAAAGTATAACTGAGGGAAAATACTT
>chr1:61607508-61607741 bta-miR-2478_1ss2TA
GTACTTAAACTTATTCTTACTAGGTCTGAGGCTGTTCTTTGTTAATGTTCTCGTCTTGCT
GCTAATGTTGCACCATGGTAGCACGTCTTCGTCCTGAATGTAGTACTGGAATCCCACTTC
TGACACCAGTGAAAGGGAACCAGCCCAGGGAGGAAGGGGAGCGTCGCGCAGGCCACACCA
AACAAATGATGACAGTACAAATGTAGATATCTTGGTTTAAGTTGTCTTCCTTAA
>chr20:350169-350452 bta-miR-2478_1ss2TA
CCTTTTCTTAAACCAACCTTAGTAAACACGATTAATTAACAACAGGGTCCGAGGCTGTTC
TTGAACTTCTCTCCACCAACTGTCTCACCGAAGATTGTCCACGACTGCGCTGGAATCCCA
CTTCTGACACCAGTGAAAAGAGACGCGCCCAAGGGGGGACGTGGAAGGGGGTCCTAGCAG
TAAAGAATACGGCACAACGCAATTGTTCCCACTTTCATCGGTATATTGTATCTCAAGTTC
AGCACTGTTAAAGAACAGCCTCGGCCCAGTATTAATTGAAAGTG
>chr12:8964175-8964434 bta-miR-2478_L+1
ATATAGTAGCCTGAGGCTGTTTTATTGTCTTCTTTTACTCCTCGGTGCTGTCTCTGGTTA
TCGACGTCAGCTGATGATCACGTCTTACTATGGTAGCTTCCGTATCCCACTTCTGACACC
AATGAAATGGACCCAAAAGGCTTAAGAAAAGGAGTGGACAGTCAAACGAATGACAGAAGA
CACCAGTAGCTGCGGTTGACGTAATCTATTCTTACAATAAAACAGCCTCTGTAAAACAAC
ATACAGAACAAATCATAAGA
>chr23:20362538-20362761 bta-miR-2478_L+1
TATAGTAGCCTGAGGCTGTTTTATTGTCTTCTTTTACTCCTCGGTGCTGTCTCTGGTTAT
CGACGTCAGCTGATGATCACAACGTCTTCCTATGGTAGCTTCCGTATCCCACTTCTGACA
CCATTGAAGCGAACCGCGGATGGCGGGGGAAATTACCGGATTTAGGGTCCTACGCTTCGA
ACTCATAAGTTATCAATGAGGAGGCAAGAGTGTTCTTGCGTTGA
>chr4:39406813-39407121 bta-miR-2478_1ss2TG
TGCAAAAAAAACAACTTACAAAACTTAAATACCCGAACTTAAGTTATTTGAAACAAAATA
CCGGAACACCATGAATTCTTCTTCTGGCCCGACGCTGTTCCACCTTCTTATATGTCTTCT
ACTCTGGATCCCACTTCTGACACCAATGAAGAGAAACGCAAATTTGAGGTAGTAAGCCTT
GGGAAAAGAAACACACAACCAGGAAGTATACGGTCTGTTGGTCTGTATTGTCAATTCTGG
ATAAACAGCTCCATCCAGATACCCAGTAGAAATGTACCCTCACACCTTCAAGGACAGTCA
ACCACTTAT
>chr7:19067634-19067939 bta-miR-2478_1ss2TG
ATTTTCATTTTCATATTGTGTTACAGTTTGTAATAGAAGTCAGCCGTTGTTTCAACGCAA
GAAGACTCTTGCCTCCTCATTGATAACTTAGGAGTTCGAAGCGAAGGACCCCAAACCCGG
TAACTTCCCCCGCCATCCGCGGTTCGCTTCAATGGTGTCAGAAGTGGGATCCCAGCGCAG
TCGTGGACAATCATCGGTGAAACGGTTGGTGGAGAGAAGTTCAAGAACAGCCTCGGACCC
TGTTGTTAATTAATCGTGTATACTAAGGTTGGTTTAAGAAAAGGTTAATGCTGAGCAGTC
ACATTG
>chr6:13281720-13281981 bta-miR-2478_L+2
TTATTGTAAGAATAGATTACGTCAACCGCAGCTACTGGTGTCTTCTGTCATTCGTTTGAC
TGTCCACCCCTTTTCTTAAGCCTTTTTGGGTCCATTTCATTGGTGTCAGAAGTGGGATAC
GAAAGCTACCATAGTAAGACGTTGTGATCATCAGCTGACGTCGATAACCAGAGACAGCAC
CAAGGAGTAAAAGAAGACAATAAAACAGCCTCAGGCTACTATATATGTACAGATATTTGA
TTAAGTTAAGAGTGAGTTTAGG
>chr8:36122771-36123005 bta-miR-2478_L+2
TTTACTACACATGTATCAATAAATATTGATGTGTTGTAACGGTACTTGAGAAATAGCGCC
ACCATCAATACACGGAGTTACAATATGGCTACCTCTCAATGTCATTTATAACATGGTGTC
AGAAGTGGGATTCGAACCCACGCCTTCATATGAACACAGTAAATCAATAATGCTGTAATC
CATGCAGTCAGCACCATCTGGTATCATTTTTACATCCAATGTAAGCAAGTGTATG
>chr8:27602803-27603076 bta-miR-2478
CCCACCTTTGCTCTAGCCAGTTCCGCCGCCAGCCCATCCAACTGCTTCTGGAGGTCCTTA
AGTGCCCTGGACGACATACTGCCACCGCCCTTTATCTCGTTGATGCCTTATTTGTTCTGC
ATGTATCCCACTTCTGACACCATTGTGAGGATACGCAGGAATAAATAGGCAGGAGAGAGT
GCTGATTTCTACCACCGCTTGTTCTGGTGGCTGAGGGGTTTATTACTTTTGCTCTCACAT
AGCATGGTCGAGATTATATTATATTACGTAACAA
>chr3:29130086-29130373 mmu-mir-3105-p3_2ss1CA19CA
TTGAGGTCCGGTGATGATTGTATGAGCGTTATGATATTTAAAAATGTAAATGTCTTTGGC
AATTTTTTTCTTATTTTGTCAATGCCGATTTTCTGTACTTCTCAATTTTTTGTTGTTGTC
TTTAATTCATTCCAGGCGATACAAGGCTCTGGAGAGCAAGATGGACGAGGCATTAAAGAA
GAATTTGGAAATTAAAGAAGAGAAGATTAAAAATCTGGAGACAAGGTTAGGTGTCCAATT
TTGACGGTTACATGTATTATTTATTCTCAGAGGTATTTTGGATTTGGC
>chr3:25552476-25552795 mmu-mir-3105-p3_2ss1CA19CA
TGTCTACAATATTCAACCCTGTGATTCCTTTGCCAAATCCAAAATACCTCTGAGAATAAA
TAATACATGTAACCGTCAAAATTGGACACCTAACCTTGTCTCCAGATTTTTAATCTTCTC
TTCTTTAATTTCCAAATTCTTCTTTAATGCCTCGTCCATCTTGCTCTCCAGAGCCTTGTA
TCGCCTGGAATGAATTAAAAGACAACAAAAACAAATTGAGAAGTACAGAAAATCGGCGTT
GACAAAATATGGAAAACTTGCCAAAGACATTAACATTTTTTAATATAATAACTCTCATAC
AATCACCGGACCTCAATCAA
>chr20:14005159-14005463 hsa-mir-3145-p5_1ss16TC
ATACATTGTTTATGAATTTGAAATAGTAGTTTATGTGAACGGAGGTTTCGTTCTCAGAAT
TTTAATTTCCATAGTCGAGGGGTTTTATCGAATAAAATAAAATGGAATGAGATATCTTTG
GAATTGTGTTGGGTAGAAATGATTCTGGAAAGTCATGAAAATGAAGAATCAATCAATTGA
AAGACTAGTCCATGAAATGTCAAAGACTTGGTAAATTAAGGAAAGAAGAGGGCGCTATAC
TGGAAATGACTGAAATGACCGTGGAATTTTAATGCATAAATGGTCATTTAGGGGTGGAGC
AATGT
>chr23:4129537-4129847 hsa-mir-3678-p3_2ss13TC18AT
TCCTTCAACGGATTTCAAAGACCCATGGTGCATAAAATTTACATTTTATCAGTAAGTTTT
TTTTTCCTGTAAATGAAATTATGTGACTTTCATTCTCTGGTCATGCGTACTGTATTTGTC
ATCAGTGTCGAACAATCGGTGTCGATATATTCGGTGTTGAATGATCGGTGTCGGAATGAT
CGGTGTTGAACGATCATAAAGTGCAGCAGCTCACACAGGGAGGATTATTGCAATAATAGG
ATCAGAGATAGTTATGGGCACTTTCCTCTTTGTCAATTTTTATTTTCTCATTTTTTTCTG
TTTTTTTTTTT
>chr11:18601400-18601633 hsa-mir-3935-p3_2ss14TC17TA
GATTATGAGCAAAGACCTCTGACGATTTTACTCTCTATGATTTGAGTCGTAACTGATTGA
TCCTGCTCAAGATATATTAAAACAAACTCCTCTCATAATTATGTAGACTCAACTGAAGGA
GCTGATGGCTGAACTGGAGGATGCCCGCCAGGCCAAAGATGACATCATTGCGTCCTCTAA
GGAGAACGAGAGGAAACTGAAGGGCCTGGAGGCTGAGATCTTGCAGCTACAAGA
>chr11:24307111-24307344 hsa-mir-3935-p3_2ss14TC17TA
GAGCAAAATGACCTGTGATGAGTTTACTCTCTGTGATTTGAGTCGTAACGGATTGATCAT
CTCGCTCAAGGTATATTAAAACAAAACTCCTCTCATGATTATGTAGACTCAACTGAAGGA
GCTGATGGCTGAACTGGAGGATGCCCGCCAGGCCAAAGATGACATCATCGCGTCCTCTAA
GGAGAACGAGAGGAAACTGAAGGGCCTGGAGGCTGAGATCTTGCAGCTGCAAGA
>chr6:33424217-33424483 cin-mir-4185-p3_2ss9AG20GC
TCTATGAAGTTTTTTTTTTTTTTTTTTTTTAAGTGATCCACAAGATATATGTCAATGTGT
TATCAAAAATGTATGCTGGACTTTGGAGTGATGATGTCATCAAGGTCATGATTATAGGGG
ACTCCCCCTTTACATGAATGTCCTTGTATTCGTACTGTCTGACCCTGGTATCAGCTATGT
TGTTGTTTCTTCTTGTCGTTTATAATGTAACAATCTTTTTGTAAAGTTATTAGGGGTTCC
ATTGAGGGACTTGGGGATTATAATGGG
>chr6:33429255-33429550 cin-mir-4185-p3_2ss9AG20GC
AAGGGAGCTACTGCATGGATACCATTTAGACATTTACGTCATTGTTAAGAGAAGTGTTAC
CGATACGATGGTTGAGTGAGGAACATGGTGAGAGTGTGTGTACATTGGGGAGTGATGACA
TCATCAAGGTCATGATTATAGGGGACTCCCCCTTCACATGAATGTCCTTGTATTCGTACT
GTCTGACCCTGGTATCAGCTATGTTGTTGTTTCTCTCTGTCGTTCATCACGTAACGATCT
TTTTGTAAAGTTATTAGGGGTTTGATTGAGTGACTCGGGGATTATTATGGGGATCT
>chr3:44590280-44590515 hsa-mir-4766-p5_2ss12TA20TC
TAATGTTTTTTTTCATATTTGCCTTTTTGCAGGAAACCGAAGAATGGGAGTCAAAGAATA
CTACATTGGAACAGGAAATGGCTAAATTACAACAGCAGAAAGAGCAGTTGGAGTTTATTC
TGGAAGCTCACAAAGCGATGTGCAAGAAGAACAAAGAAACAGCCAACAACACCGTCGTCA
GAGAAACACCAAGAGCAACACCCAAGAAAGTTGCACCCCTCACCACGCCGTCCACC
>chr3:46092708-46092941 hsa-mir-4766-p5_2ss12TA20TC
AAGTAATGTTTTTTTCATTTTTGCCTTTTTGCAGGAAACCGAAGAATGGGAGGCAAAGAA
TACTACATTGGAACAGGAAATGGCTAAACTACAACAGCAGAAAGAGCAGTTGGAGTTTAT
TCTGGAAGCTCACAAAGCGATGTGCAAGAAGAACAAAGAAACAGCCAACAACACCGTCGT
CAGAGAAACACCGAGAGCAACACCCAAGAAAGTTGCACCCCTCACCACGCCGTC
>chr7:19268956-19269179 bbe-mir-4889b-p5_2ss4CG18AG
TTCGATTCCTCTGGGAAAATCGGATAGTATTCCGATAAAATATCGGTATAGTGTGACCGG
GCCTTAAATCGACCTTCAACCTTGCAATAATGTGAGGGGGACAGTGGATTGTAAAGTCTG
CAATGACTATGACGCGAATCGCGAAGTCGGTAATTACTATTACGTTTCGATTGGTTGAAC
CAGGGAGTTGTTATTGAACATAACAACTCTCTGGTTCAACAAGG
>chr7:19268956-19269179 bbe-mir-4889b-p5_2ss4CG18AG
TTCGATTCCTCTGGGAAAATCGGATAGTATTCCGATAAAATATCGGTATAGTGTGACCGG
GCCTTAAATCGACCTTCAACCTTGCAATAATGTGAGGGGGACAGTGGATTGTAAAGTCTG
CAATGACTATGACGCGAATCGCGAAGTCGGTAATTACTATTACGTTTCGATTGGTTGAAC
CAGGGAGTTGTTATTGAACATAACAACTCTCTGGTTCAACAAGG
>chr23:7106728-7107014 bbe-mir-4889b-p5_2ss4CG18AG
AGGTAATAAGGGTGGGACCTGATTAGTTTGCTTTGGCTTCGGCCTTGAGTACAACTGCTA
TTTATGCCGCTGTATTGGACGAATATAACCGTAATATAAAATTACCAACTTTGCGATTCG
AATTATAGTCATTGCAGACTTTACAATCCACGGACCTTCTCACAATTTTGCAAGGTTGGT
AAGAGTGACTCCATAGCTTTCCCTTCTAGGAAACCCCCTCCCCCCACCCAAAAAAAAGTG
ACATTATTCTTTTTAGCTTTGTCAAGCAGACAAACTTCCATATCCCT
>chr13:16911238-16911514 mmu-mir-5112-p5_2ss15CT18GT
ATACATAACAATTCTTCCTCAGATACATGCGTCGGTTTGTACTCATATACTACATACAGT
CGTATGCTTTATTAATATATTTTCCCGCTCCAGAATATGTCAAGGGGGTGTAGCTCAGTG
GTAGAGCGCGCGCTTTGCATGTGCGAGGCCCCGGGTTCAATCCCCGGCACCTCCAGGATT
ATTTTTTTACTTTTCCCCACAAAGTATAACGAGAATTTTCCCTTTATGATAATTTATCTG
AAATGTGTACTTATATGTTTAAGACCGTTAAAGAAAA
>chr13:16911531-16911806 mmu-mir-5112-p5_2ss15CT18GT
TATTTTATTTCGGAGAAAAAAATAGAATAAAACTTTAATTCACCATATGCAAAAGAACAT
CTGGAGGTGCCGGGGATTGAACCCGGGGCCTCGCGCATGCAAAGCGCGCGCTCTACCACT
GAGCTACACCCCCCAAGCTGATATAAATTGATATTAAATATACTATATAGTAAATACTAC
GGTATACATCCTTACGTATCAACGTATTTATTTAACTTCGCAAAAATGATCACGAACCAC
TGAAAATAGCATGTGCAATTGAGAAAAGGATAACTA
>chr14:33248155-33248393 mmu-mir-5119-p5_2ss5TA19GA
TGAAAGGATGTCGGAAATTTGGCGTACGCTGAGCGGGCCAAATTTAGTCAGCATGTTCTC
GTATTCACTGTCCAGCGGTGTTTGGCACCTCGATGTCGTCTCATCACATCCTGGGGCTGA
AGCAGGTCCCAAGGGTTCGGCTGTTCGCCGATTAAAGTGGTACGTGAGATGGGTTTAGAA
CGTCGTGAGACAGTTCGGTCCCTATCTGCCATGGGTGTAGGAAACTTGAGAGGAGCTGT
>chr22:20012232-20012543 mmu-mir-5119-p5_2ss5TA19GA
TCTAATATAATAGCTAACAATGTTATGTATATACTGACCATAGGTTTGTTTCCCATGGTG
TAAAGTAAGAAAGGGAGATTACAATGTGTATGACCCCATGTCAGCCACAGGATGTGATGG
AGGGGGGGGGGGGGAGAGGATTATATTTGAAATGTAATTGGATTGGCAAGGTATTGTACT
TTGTTGCTACCAATAAACTGTGACACTATATAATCACATCAGTTCCCGGGTATAAAAATA
CTCAAATTTTGATTATAGACAAAGATAATTACTAAAAGCCCTTCAAATTCTTGCCAGTAA
TGTCAGTATACA
>chr15:31814394-31814679 mmu-mir-6236-p5
TATTATAATGTTGTATATATTATCGATGTTCATGTAGATGTTGCTGCTGTTGTTGTTGTG
ACGGTGGCCATAGAAGTCGGCATTCGCTAACGAGTGTGTTACAACTCACCTGCCGAATCA
ACTAGCCCTGAAAATGAATGGCGCTGAGCATGATGGCTGTGCCGGGCCGTCGGGGCAAGG
AGAACTGAGAGAGTCGGCCTTGACGAGTAGGAAGGATGCCACGGTGAGCTATTGTTGATC
TTATTGTTTTTATAGTTGTCAATGTTGTTATTATTTGTTGATGTAC
>chr15:26955282-26955566 mmu-mir-6236-p5_1ss9GT
AGCTCACCGTGGCATCCTTCCTACTCGTCAAGGCCGACTCTCTCAGTTCTCCTTGCCCCG
ACGGCCCGGCACAGCCATCATGCTCAGCGCCATTCATTTTCAGGGCTAGTTGATTCGGCA
GGTGAGTTGTAACACACTCGTTAGCGAATGCCGACTTCTATGGCCACCGTCACAACAACA
ACAGCAGCAACATCTACATGAACATCGATAATATATACAACATTATAATAATACTAACGA
CAAGCACCATAATAGCTCAATAACAACAAAAACAAGGATAATAAG
>chr17:17386379-17386694 mmu-mir-6236-p3_3
CGAGTGCTCAGTGGGCCACTCTTGGTAAGCAGGACTGGCGCTGTGGGATGAACCAAACGC
CTGGCTAAGCCGTCCGACTCGGTCGCACATCAGAGCCCACAAAAGGTGTTGGTTGATACA
GACAGCAGGACGGTGGCCATGGAAGTCGGCATCCGCTAAGGAGTGTGTAACAACTCACCT
GCCGAATCAACTAGCCCTGAAAATGAATGGCGCTGAGCGTGATGGCTGTGCCGGGCCGTC
GGGGCAAGGAGAACCGAATAGAGTCGGCCTCGACGAGTAGGAAGGACGCCACGGTGAGCT
AAGAAGCGGTCCGGGC
>chr17:17401414-17401729 mmu-mir-6236-p3_2
CGAGTGCTCAGTGGGCCACTCTTGGTAAGCAGGACTGGCGCTGTGGGATGAACCAAACGC
CTGGCTAAGCCGTCCGACTCGGTCGCACATCAGAGCCCACAAAAGGTGTTGGTTGATACA
GACAGCAGGACGGTGGCCATGGAAGTCGGCATCCGCTAAGGAGTGTGTAACAACTCACCT
GCCGAATCAACTAGCCCTGAAAATGAATGGCGCTGAGCGTGATGGCTGTGCCGGGCCGTC
GGGGCAAGGAGAACCGAATAGAGTCGGCCTCGACGAGTAGGAAGGACGCCACGGTGAGCT
AAGAAGCGGTCCGGGC
>chr17:17416447-17416763 mmu-mir-6236-p3_1
CGAGTGCTCAGTGGGCCACTCTTGGTAAGCAGGACTGGCGCTGTGGGATGAACCAAACGC
CTGGCTAAGCCGTCCGACTCGGTCGCACATCAGAGCCCACAAAAGGTGTTGGTTGATACA
GACAGCAGGACGGTGGCCATGGAAGTCGGCATCCGCTAAGGAGTGTGTAACAACTCACCT
GCCGAATCAACTAGCCCTGAAAATGAATGGCGCTGAGCGTGATGGCTGTGCCGGGCCGTC
GGGGCAAGGAGAACCGAATAGAGTCGGCCTCGACGAGTAGGAAGGACGCCACGGTGAGCT
AAGAAGCGGTCCGGGCG
>chr12:28018162-28018413 mmu-mir-6240-p5_2ss11GT17TA
TGTTGCGGGTCAGCGGCGAATGAAGAATTTTACGTAGTGGGGGGGGGGGGCACTGAGACC
ATTGAAGCTAACTCTTATAACCGGGTGTTGCTAGCCGCAATGTGATTTCTGTCCAGTGCT
CTGAATGTCAAAGTGAAGAAATTCAATGAAGCGCTGGTAAACGGCGGGATTATCTATGAC
TCAAAGTCGAAAGGTGTCGATGTGAGTTCGCAACAACGCCGAAGATTTGGGCACTTGTGA
TCCAAAAGCCAA
>chr12:28018162-28018413 mmu-mir-6240-p5_2ss11GT17TA
TGTTGCGGGTCAGCGGCGAATGAAGAATTTTACGTAGTGGGGGGGGGGGGCACTGAGACC
ATTGAAGCTAACTCTTATAACCGGGTGTTGCTAGCCGCAATGTGATTTCTGTCCAGTGCT
CTGAATGTCAAAGTGAAGAAATTCAATGAAGCGCTGGTAAACGGCGGGATTATCTATGAC
TCAAAGTCGAAAGGTGTCGATGTGAGTTCGCAACAACGCCGAAGATTTGGGCACTTGTGA
TCCAAAAGCCAA
>chr17:17402616-17402880 mmu-mir-6240-p5_1ss18GT
CCGGCAAGCAACAGCCGACTCAGAACTGGCACGGACCAGGGGAACCCGACTGTCTAATTA
AAACAGAGCATTGCGAACGTCCGTAAACCGGGTGTTGCCGCAATGTGATTTCTGCCCAGT
GCTCTGAATGTCAAAGTGAAGAAATTCAATGAAGCGCGGGTAAACGGCGGGAGTAACTAT
GACTCTCTTAAGGTAGCCAAATGCCTCGTCATCTAATTAGTGACGCGCATGAATGGATTA
ACGAGGTTCCCACTGTCCCTATCTA
>chr17:17417649-17417913 mmu-mir-6240-p5
CCGGCAAGCAACAGCCGACTCAGAACTGGCACGGACCAGGGGAACCCGACTGTCTAATTA
AAACAGAGCATTGCGAACGTCCGTAAACCGGGTGTTGCCGCAATGTGATTTCTGCCCAGT
GCTCTGAATGTCAAAGTGAAGAAATTCAATGAAGCGCGGGTAAACGGCGGGAGTAACTAT
GACTCTCTTAAGGTAGCCAAATGCCTCGTCATCTAATTAGTGACGCGCATGAATGGATTA
ACGAGGTTCCCACTGTCCCTATCTA
>chr7:27916978-27917242 mmu-mir-6240-p5_2ss9GT19GT
GTTAATCCATTAATGCGCGTCACTAATTAGATGACGAGGCATTTGGCTACCTTAAGAGAG
TCATGGTTACTCCCGCCGTTTACCCGCGCTATATTGAATTTCTTCACTTTGACATTCAGA
GCACTGGGCAGAAATCACATTGCGGCAACACCCGGTTTACGGACGTTCGCAATGCTCTGT
TTTAATTAGACAGTCGGGTTCCCCTGGTCCGTGCCAGTTCTGAGTCGGCTGTTGCTTGCC
AGTCGACGCGTTAGCCGACGCGTAC
>chr7:20340871-20341120 mmu-mir-6352-p5_1ss3TG
CTTCTCGAGTGTTAATCAGTCTGGCAGATTCTTGTTAATACCACCTAACCTTTAACTTAG
CAGGACCGTAAGCAACGAGAGGGGTGCGAATTCTCCCTTCAAATCCATTTCCCAAAGGTC
AACATTCGCCTAGGCATGCATAGAATGTGCTTGGGATGACATTAAGCGCATCGAATGTCT
GCAAACACTTAAAGTGGTCTAGTTGCATAATATTATACAATTTCGTATCCAATCAGCCTT
ACTTATACAA
>chr22:2409745-2410030 gga-mir-6639-p5_2ss3TG17CA
ACTTCATCCATCTGTTTCCTCCTCTCTGGTGTCTCACCCTTCCTCTGTTTGCTCTCTCCA
TCCCAACCCCCACCCCACCCCACACCCACCCTTCTTTTCTTTCTTTGATCTTTCACTTCC
AAATTTACAACCTACAGCCAGAATAAGGTAGATGTAGGCTTCATGTAATTTGCTCTTTTC
CGCTCGTCCCCGAGAGGTTTGAACACCACAGTCCGCGGCAGCGACAAAAAAGAAAAAAAG
AAAAGTTCCACTAGGATCGGAATGCCTTCAGAAAAATATACCTTTT
>chr22:5259141-5259426 gga-mir-6639-p5_2ss3TG17CA
CTGTTTCCTCCTCTCTGGTGTCTCACCCTTCCTCTGTTTGCTCTCTCCATCCCAACCCCC
ACCCCACCCCACACCCACCCCACACCCACCCTTCTTTTCTTTCTTTGATCTTTCACTTCC
AAATTTACAACCTACAGCCAGAATAAGGTAGATGTAGGCTTCATGTAATTTGCTCTTATC
CGCTCGTCCCCGAGAGGTTTGAACACCACAGTCCGCGGCAGCGACAAAAAAGAAAAAAAG
AAAAGTTCCACTAGGATCGGAATGCCTTCAGAAAAATATACCTTTT
>chr17:17397477-17397796 hsa-mir-6850-p5_2ss15AC18GT
AATCCTTTAACGAGGATCTACTGGAGGGCAAGTCTGGTGCCAGCAGCCGCGGTAATTCCA
GCTCCAGCAGCGTATATTAAATTTGCTGCAGTTAAAAAGCTCGTAGTCGGATTTCTGGCC
GGGGCGGGCGGTCCGCCGTGAGGCGTGCACTGCCCGTTCCCCTTCTCCCCGTCAAACGGG
AGTCGTGGGAGATTTTTCCCGGCCAGTGATTCGGTTGGTCGTGCGGTGCTCTTAACTGAG
TGCCGTGCGAGACTGGAACGTTTACTTTGAGAAAATTGAAGTGTTCAAAGCAGGCCAAAG
TGCCCGAACAGCTCAGCATG
>chr17:17412510-17412829 hsa-mir-6850-p5_2ss15AC18GT
AATCCTTTAACGAGGATCTACTGGAGGGCAAGTCTGGTGCCAGCAGCCGCGGTAATTCCA
GCTCCAGCAGCGTATATTAAATTTGCTGCAGTTAAAAAGCTCGTAGTCGGATTTCTGGCC
GGGGCGGGCGGTCCGCCGTGAGGCGTGCACTGCCCGTTCCCCTTCTCCCCGTCAAACGGG
AGTCGTGGGAGATTTTTCCCGGCCAGTGATTCGGTTGGTCGTGCGGTGCTCTTAACTGAG
TGCCGTGCGAGACTGGAACGTTTACTTTGAGAAAATTGAAGTGTTCAAAGCAGGCCAAAG
TGCCCGAACAGCTCAGCATG
>chr4:19251148-19251407 mmu-mir-6937-p5_2ss1TA19GA
AACTTATTTGCCAGTTCCGCAAGAAAGGAGGTAACACCAAGTACGGAATCAAAATTGCTG
ATAAGAATGAGAGGGACTTTGATGAAGAAACTATGAAAAAGGGCCAGAGTGTGATCGGTC
TCCAGATGGGGAGTAACAAGGGTGCCAGTCAGACCGGAATGACCGCTATGGGGACACAGC
GGAAACTATGAAGTAACCATGAAAACAAATCAGTAACTCCTGTCATTCTATTTTAGTAAG
TTTTAAAGAATGACAGGGGC
>chr16:12275637-12275926 mdo-mir-7262k-p3_2ss5AG17TA
AACTCCTTTACAAACATTCCTGTGACAAGATGAAAAGGGTGAAATGAAAGCTGTAAATCA
CAGGACTGCACATCCACATTACATAGTGATTATAAATTGAAGCCCCCCCCCCCCCTAAAC
AACAAAAACTAAATAAATGTGTGACAAATGATTTCCTTTAATCATTCCATAATTATTTAA
TAGCTCAAAAATAACAATACAAAGCAATACCAAAACAATACTCGTGAGGCAAAAAATTAT
TGCAGGAAATTTTCAGATGGAATTTGATTCCATTCGTCCACCAATCTTCT
>chr16:12827470-12827759 mdo-mir-7262k-p3_2ss5AG17TA
ACTCCTTTACAAACATTCCTGTGACAAGATGAAAAGGGTGAAATGAAAGCTGTAAATCAC
AGGACTGCACATCCACATTACATAGTGATTATAAATTGAAGCCCCCCCCCCCCCCTAAAC
AACAAAAACTAAATAAATGTGTGACAAATGATTTCCTTTAATCATTCCATAATTATTTAA
TAGCTCAAAAATAACAATACAAAGCAATACCAAAACAATACTCGTGAGGCAAAAAATTAT
TGCAGGAAATTTTCAGATGGAATTTGATTCCATTCGTCCACCAATCTTCT
>chr1:42124259-42124478 ipu-mir-7550-p5_1ss1AT
ATTCATAGCATTCTCATAATTGGAGGCCTATCCGGGTAACGAACCCGGACCTGAAGCACC
CAAAGCGAGAATCATACCACTAGACGAACAGTTGGCTCGTTTCCGGCTCGAAGGACCAAT
TATGTTACGTGACATAAAAAGGAGAAGATAAGGATGAAAGTCAATTTAGAAGCTTTAATA
AGCTATTTTACATGGCACAACAAAGAATAAATATGGAAAT
>chr1:42124259-42124478 ipu-mir-7550-p5_1ss1AT
ATTCATAGCATTCTCATAATTGGAGGCCTATCCGGGTAACGAACCCGGACCTGAAGCACC
CAAAGCGAGAATCATACCACTAGACGAACAGTTGGCTCGTTTCCGGCTCGAAGGACCAAT
TATGTTACGTGACATAAAAAGGAGAAGATAAGGATGAAAGTCAATTTAGAAGCTTTAATA
AGCTATTTTACATGGCACAACAAAGAATAAATATGGAAAT
>chr5:36631233-36631542 hsa-miR-7977_1ss6AG
CTTCCTGCATCAAAAAAATTGTGCGTTGGCCGGTAATAGACCCCGGGCCTAATGCTTGGA
AGGAATCAATGCTAACCACTACACCACCAACAATGAATTGCGGAACACTTGGTTGAAGTT
CTATCGATATTTTCCTTTACGTAGAGAACACTTTCCTGCATCAAAAAAAATTGTGCGTTG
GCCGGGAACTGAACCCGGAAGGCATCAATGCTAACCACTACACCACCAACGCTACTTCTT
TGAATTGCGGAAAACTTGGTCAAAGTTCTATCGATATTTTCCTTTTCGTAGAGAATACTT
TCCTGCATTA
>chr5:38913848-38914082 hsa-miR-7977_R+1_1ss6AG
AAGGCATCAATGCTAACCACTACACCACCAACGCTGTTTCATTGAATTGCAGAACACTTG
GGTCAAGTTCTTTAGATATTTTCCTTTTCGCAGAGAACACTTTACCGCATTAAAAAATTG
TGCGTTGGCCGGGAATTGAACCCGGGCCTAATGCTTGGAAGGCATCAATGCTAACCACTA
CACCACCAACGCTGCTTAATTGAAATGTGGAACACTTGGTCAAAGTTCTATAGAT
>chr17:17400923-17401258 mmu-mir-8100-p5_2ss12AC17TC
TCTAAGCAGGCTTGCAAGTCGAGGGGGTCTACCGAAACCTATCCTGGCATAACGAAAGTG
AAGGTCGGCACAGGGCCGTCACGAGGCGGGATCCCGGCCCTCTGGGTCGGGCGCACCGCC
ACCCCGTTCCGTCCGGCTCGTCCGGTGGAGCGGAGGAAGAGCAAGCATGCTAAAACCCGA
AAGATGGTGAACTATGCTCGGGCAGGAGGAAGCCAGAGGAAACTCTGGTGGATGTCCGCA
GCGGTTCTGACGTGCAAATCGATCGTCCGACCTGAGTATAGGGGCGAAAGACTTATCGAA
CCATCTAGTAGCTGGTTCCTTCCGAAGTTTCCCTCA
>chr17:17400923-17401258 mmu-mir-8100-p5_2ss12AC17TC
TCTAAGCAGGCTTGCAAGTCGAGGGGGTCTACCGAAACCTATCCTGGCATAACGAAAGTG
AAGGTCGGCACAGGGCCGTCACGAGGCGGGATCCCGGCCCTCTGGGTCGGGCGCACCGCC
ACCCCGTTCCGTCCGGCTCGTCCGGTGGAGCGGAGGAAGAGCAAGCATGCTAAAACCCGA
AAGATGGTGAACTATGCTCGGGCAGGAGGAAGCCAGAGGAAACTCTGGTGGATGTCCGCA
GCGGTTCTGACGTGCAAATCGATCGTCCGACCTGAGTATAGGGGCGAAAGACTTATCGAA
CCATCTAGTAGCTGGTTCCTTCCGAAGTTTCCCTCA
>chr17:17416064-17416291 bta-mir-11987-p3_2ss7TA18GT
GGGCGCACCGCCACCCCGTTCCGTCCGGCTCGTCCGGTGGAGCGGAGGAAGAGCAAGCAT
GCTAAAACCCGAAAGATGGTGAACTATGCTCGGGCAGGAGGAAGCCAGAGGAAACTCTGG
TGGATGTCCGCAGCGGTTCTGACGTGCAAATCGATCGTCCGACCTGAGTATAGGGGCGAA
AGACTTATCGAACCATCTAGTAGCTGGTTCCTTCCGAAGTTTCCCTCA
>chr4:39453523-39453868 cfa-mir-8836-p3_2ss1GT17CG
TTTTTTCCTTGCTGGAGGCATAAGGAAATCTGTGTGATTGTGTGTGTGTCTGTGTGTCCT
TCTTAAGGATTGGCAAGGAATCACTCAGCCTTTTTGGGCTAATTTTATTCACGAAATGCT
GTTATGGGAACATTGTAGAAATGATGATTTTGAGCTACTAACCATCTTTCGGGACAGACT
TTAGCATGGTGATTGCTTTCACTCTGATCTACATTTGTTCTTCACAACTCGTTTATTTAT
AAATAGTGAGCCATCTTTGATACATAATAACCGGGACACTCTCTTACTGACATGTTTCTG
TCTTGTCTTCCAGGACGATGAATTGACCCACCTGTACACACTCATC
>chr4:40364217-40364562 cfa-mir-8836-p3_2ss1GT17CG
ATTCTACCTTGGAGTTATCGATGCGTACCTCGTAGGTGTTGTCAGAGTGGAGGATGAGTG
TGTACAGGTGGGTCAATTCATCGTCCTGGAAGACAAGACAGAAACATGTCAGTAAGAGAG
TGTCCCGGTTATTATGTATCAAAGATGGCTCACTATTTATAAATAAACGAGTTGTGAAGA
ACAAATGTAGATCAGAGTGAAAGCAATCACCATGCTAAAGTCTGTCCCGAAAGATGGTTA
GTAGCTCAAAATCATCATTTCTACAATGTTCCCATAACAGCATTTCGTGAATAAAATTAG
CCCAAAAAGGCTGAGTGATTCCTTGCCAATCCTTAAGAAGGACACA
>chr14:13324880-13325207 cfa-mir-8869-p5_2ss12AG18TG
ATTGAAGTTTTGTATATACCTGTGGCAGTTTGATTCTAGTGCTATCAGTCAAAATCATTC
CGAAAGACCATGTTGATCGGGCTTGCCTGTCCTAAACCACTCCTCCTCCTCCTGCTCCCC
CCTCCCTCTGCTCTTCCCCCTCCCCCATTCAACCCATCCAGCCTCTTGATACACAATTTT
TAATGGGTCCAAATTTTTAGGTTAAGAGCTCAAAAAAGTAGTAATAATATGTTGGAAAAA
AAATTCTCTGGGGTTATTTGGTCATGTAGCTATTGTAATTAAGTCCAATTTGAACAAAAC
CAGATATTGTCAAACATTCTGCTTTCAT
>chr3:1779332-1779671 cfa-mir-8869-p3_2ss12AG18TG
AAAAATGAAAATGAAATGAAATAACAGGTCAGGTCAGAGAGGAATGAAGTCGAATAAACC
AAGACATAATATTCATGACTGATGAAGAACTTACAAGTATACATCTGATGACTGGTAGTA
GGACACTTTTGATATGGATGCGACCACCAGCAGCATACAGAGAGAGACGGGTACGAAGAG
CATGATGACGTGCTTGGCGCCGTACTTGAGCATCTCATCCTCTTCCTCCTGCTCCCGATT
CTGCTGGGTTTGAGATGAAGGCCGCTGCCCTCTAGCGGCCTGGTTGCCCTGGTTCTGAAT
AGAGGCATCGCAACCCTCCTGGTTCACCGATGACTGCTGA
>chr17:17383086-17383328 eca-mir-9001-p5_2ss15CA17GT
AAAGCTGAAACTTAAAGGAATTGACGGAAGGGCACCACCAGGAGTGGAGCCTGCGGCTTA
ATTTGACTCAACACGGGGAAACCTACCCGGCCCGGACACAGTGAGGATTGACAGATTGAG
AGCTCTTTCTTGATTTTGTGGATGGTGGTGCATGGCCGTTCTTAGTTGGTGGAGTGATTT
GTCTGGTTAATTCCGATAACGAACGAGACTCTTGCTTGCTAAATAGTCCGGCCACCCGTC
GTG
>chr17:17383086-17383328 eca-mir-9001-p5_2ss15CA17GT
AAAGCTGAAACTTAAAGGAATTGACGGAAGGGCACCACCAGGAGTGGAGCCTGCGGCTTA
ATTTGACTCAACACGGGGAAACCTACCCGGCCCGGACACAGTGAGGATTGACAGATTGAG
AGCTCTTTCTTGATTTTGTGGATGGTGGTGCATGGCCGTTCTTAGTTGGTGGAGTGATTT
GTCTGGTTAATTCCGATAACGAACGAGACTCTTGCTTGCTAAATAGTCCGGCCACCCGTC
GTG
>chr17:17413151-17413395 eca-mir-9001-p5_2ss2TA17CA
GCAAAGCTGAAACTTAAAGGAATTGACGGAAGGGCACCACCAGGAGTGGAGCCTGCGGCT
TAATTTGACTCAACACGGGGAAACCTACCCGGCCCGGACACAGTGAGGATTGACAGATTG
AGAGCTCTTTCTTGATTTTGTGGATGGTGGTGCATGGCCGTTCTTAGTTGGTGGAGTGAT
TTGTCTGGTTAATTCCGATAACGAACGAGACTCTTGCTTGCTAAATAGTCCGGCCACCCG
TCGTG
>chr17:17413151-17413395 eca-mir-9001-p5_2ss2TA17CA
GCAAAGCTGAAACTTAAAGGAATTGACGGAAGGGCACCACCAGGAGTGGAGCCTGCGGCT
TAATTTGACTCAACACGGGGAAACCTACCCGGCCCGGACACAGTGAGGATTGACAGATTG
AGAGCTCTTTCTTGATTTTGTGGATGGTGGTGCATGGCCGTTCTTAGTTGGTGGAGTGAT
TTGTCTGGTTAATTCCGATAACGAACGAGACTCTTGCTTGCTAAATAGTCCGGCCACCCG
TCGTG
>chr17:17398118-17398362 eca-mir-9001-p5_2ss2TA17CA
GCAAAGCTGAAACTTAAAGGAATTGACGGAAGGGCACCACCAGGAGTGGAGCCTGCGGCT
TAATTTGACTCAACACGGGGAAACCTACCCGGCCCGGACACAGTGAGGATTGACAGATTG
AGAGCTCTTTCTTGATTTTGTGGATGGTGGTGCATGGCCGTTCTTAGTTGGTGGAGTGAT
TTGTCTGGTTAATTCCGATAACGAACGAGACTCTTGCTTGCTAAATAGTCCGGCCACCCG
TCGTG
>chr17:17398118-17398362 eca-mir-9001-p5_2ss2TA17CA
GCAAAGCTGAAACTTAAAGGAATTGACGGAAGGGCACCACCAGGAGTGGAGCCTGCGGCT
TAATTTGACTCAACACGGGGAAACCTACCCGGCCCGGACACAGTGAGGATTGACAGATTG
AGAGCTCTTTCTTGATTTTGTGGATGGTGGTGCATGGCCGTTCTTAGTTGGTGGAGTGAT
TTGTCTGGTTAATTCCGATAACGAACGAGACTCTTGCTTGCTAAATAGTCCGGCCACCCG
TCGTG
>chr17:17382724-17383000 eca-mir-9026-p5_2ss8GC17TG
CGTTCAAAGCAGGCCAAAGTGCCCGAACAGCTCAGCATGGAATAGTGGAAGAGGACCTCG
GTTCTATTTCGTTGGTCTTGAGATCCTGAGGTAATGATCAAGAGGGACTGCCGGGGGCAT
TCGTATTGCGGCGTGAGAGGTGAAATTCTTGGATCGTCGCAAGACGCCCGACAGCGAAAG
CATTTGCCAAGAATGTCTTCATTGATCAAGAACGAAAGTCGGAGGATCGAAGGCGATCAG
ATACCGCCCTAGTTCCGACCATAAACGATACCGACTC
>chr17:17382724-17383000 eca-mir-9026-p5_2ss8GC17TG
CGTTCAAAGCAGGCCAAAGTGCCCGAACAGCTCAGCATGGAATAGTGGAAGAGGACCTCG
GTTCTATTTCGTTGGTCTTGAGATCCTGAGGTAATGATCAAGAGGGACTGCCGGGGGCAT
TCGTATTGCGGCGTGAGAGGTGAAATTCTTGGATCGTCGCAAGACGCCCGACAGCGAAAG
CATTTGCCAAGAATGTCTTCATTGATCAAGAACGAAAGTCGGAGGATCGAAGGCGATCAG
ATACCGCCCTAGTTCCGACCATAAACGATACCGACTC
>chr17:17412842-17413067 ami-mir-425-p3_2ss2GA17CG
AGGACCTCGGTTCTATTTCGTTGGTCTTGAGATCCTGAGGTAATGATCAAGAGGGACTGC
CGGGGGCATTCGTATTGCGGCGTGAGAGGTGAAATTCTTGGATCGTCGCAAGACGCCCGA
CAGCGAAAGCATTTGCCAAGAATGTCTTCATTGATCAAGAACGAAAGTCGGAGGATCGAA
GGCGATCAGATACCGCCCTAGTTCCGACCATAAACGATACCGACTC
>chr17:17385033-17385357 eca-mir-9086-p3_2ss16GA19CT
AAAAGAAACTAACAAGGATTCCTTCAGTAGCGGCGAGCGAAGCAGGAAGAGCCCATCGCC
GAATCCCCGCGCCCGTTTGCGGTGCGAGGGACCTGTGGCGTAAGGAAACTGAACTCCGGT
CGACAGAGTCCGGCCGCAGTCCACTGTGATCGGGGCTGCAGCTTACCCGCAGCGGGTGTA
AGGCCCGTAGGGCGGACTCGAAGGCCGGAGGGAAAGCTTTCCAAGAGTCGGGTTGTTTTA
GAATGCAGCCCAAAGAGGGGTGGTGAACTCCATCCAAGGCTCAATACTATGCACGAGACC
GATAGTCAACAAGTACCGTGAGGGA
>chr17:17415101-17415425 eca-mir-9086-p3_2ss16GA19CT
AAAAGAAACTAACAAGGATTCCTTCAGTAGCGGCGAGCGAAGCAGGAAGAGCCCATCGCC
GAATCCCCGCGCCCGTTTGCGGTGCGAGGGACCTGTGGCGTAAGGAAACTGAACTCCGGT
CGACAGAGTCCGGCCGCAGTCCACTGTGATCGGGGCTGCAGCTTACCCGCAGCGGGTGTA
AGGCCCGTAGGGCGGACTCGAAGGCCGGAGGGAAAGCTTTCCAAGAGTCGGGTTGTTTTA
GAATGCAGCCCAAAGAGGGGTGGTGAACTCCATCCAAGGCTCAATACTATGCACGAGACC
GATAGTCAACAAGTACCGTGAGGGA
>chr17:17385933-17386221 eca-mir-9151-p5_3ss9GA17GC18CA
GGCATAACGAAAGTGAAGGTCGGCACAGGGCCGTCACGAGGCGGGATCTCGGCCCTCTGG
GTCGGGCGCACCGCCACCCCGTTCCGTCCGGCTCGTCCGGTGGAGCGGAGGAAGAGCAAG
CATGCTAAAACCCGAAAGATGGTGAACTATGCTCGGGCAGGAGGAAGCCAGAGGAAACTC
TGGTGGATGTCCGCAGCGGTTCTGACGTGCAAATCGATCGTCCGACCTGAGTATAGGGGC
GAAAGACTTATCGAACCATCTAGTAGCTGGTTCCTTCCGAAGTTTCCCT
>chr17:17385933-17386221 eca-mir-9151-p5_3ss9GA17GC18CA
GGCATAACGAAAGTGAAGGTCGGCACAGGGCCGTCACGAGGCGGGATCTCGGCCCTCTGG
GTCGGGCGCACCGCCACCCCGTTCCGTCCGGCTCGTCCGGTGGAGCGGAGGAAGAGCAAG
CATGCTAAAACCCGAAAGATGGTGAACTATGCTCGGGCAGGAGGAAGCCAGAGGAAACTC
TGGTGGATGTCCGCAGCGGTTCTGACGTGCAAATCGATCGTCCGACCTGAGTATAGGGGC
GAAAGACTTATCGAACCATCTAGTAGCTGGTTCCTTCCGAAGTTTCCCT
>chr2:22121102-22121405 eca-mir-9151-p5_3ss9GA17GC18CA
ATGAACTGTTTCATCTGGCAAGCTACGCGTGAAATCGGCTCGTCCGATGGAGCGGCTCGT
GGAGTGGCTCGGTGAAGCGCCTCAAAAGCGGCTCGTCTGGTGGAGCGGAGGAAGAGCAAG
CATGCCAAAACCCGAAAAATGGTGAACTATATTTGCTTGGACAGGAAGAGGCAAGAGGAA
ACTCTGGTGGATGTCCGCAGCGGTTGTGACGTGCAAATCGATCAGCCGACCTGAGTATAG
GGGCGAAAGTTGTATCGAACCATTTAGTAGCTGGTTCCTTCCGAAGTTTCCCTCAGGATA
GCTG
>chr2:22121102-22121405 eca-mir-9151-p5_3ss9GA17GC18CA
ATGAACTGTTTCATCTGGCAAGCTACGCGTGAAATCGGCTCGTCCGATGGAGCGGCTCGT
GGAGTGGCTCGGTGAAGCGCCTCAAAAGCGGCTCGTCTGGTGGAGCGGAGGAAGAGCAAG
CATGCCAAAACCCGAAAAATGGTGAACTATATTTGCTTGGACAGGAAGAGGCAAGAGGAA
ACTCTGGTGGATGTCCGCAGCGGTTGTGACGTGCAAATCGATCAGCCGACCTGAGTATAG
GGGCGAAAGTTGTATCGAACCATTTAGTAGCTGGTTCCTTCCGAAGTTTCCCTCAGGATA
GCTG
>chr14:27958815-27959128 efu-mir-9277-p5_2ss18AC19GA
ATAACAGCAAAATGAACCACAGTGCAAGATAACACATCAATATAGAGTTCCAACACCTAA
GCCTTAACAAAATTCAGTGTCAATGGATACATGGTATACCAATCCTGCCGACTACGCCAT
TGTAGAGTCCGAGGGCTTGACAACGGACAGACTTTGAACACAAAACACAGAAACAAGAAA
ATACATGTGCACACTCTGAGGGTCTGGGAGGCTCTGCCTTACTTCTTTATTCAGTCTTAC
TAACTAGACTGCTTATCTAGCTATTTACATAACATAAATGCATAAGAACAATGTACCATT
GATAGGAGGAATGT
>chr23:5559510-5559772 efu-mir-9277-p5_2ss18AC19GA
ATAACAGCAAAATGAACCACAGTGCTTCCAAGATAACACATCAATATAGAGTTCCAACAC
CTAAGCCTTAACAAAATTCAGTGTCAATGGATACATGGTTTACCAATCCTGCCGACTACG
CCATTGTAGAGTCCGAGGGCTTGACAACGGACAGACTTTGAAGACTGCTTGTCTAGCTAT
TTACATAACATAAATGCATAAGAACAATGTACCATTGATAGGAGGAATACATGTAGCATG
TACCATACCAACTATAGAACACT
>chr15:29538967-29539294 efu-miR-9277_L-2R+2
TTGTAAATATGTAATTTGAGACCATGCACAAACTGTGATGTTTACCTTTGATTTTCGCAT
TGCTCTGTATACGTGCTATTTGCACTGTCTTAGTGCAAATTCTGAAATAAATGGGTCGTA
TCCAGTAAGTAGTCGTGGCCGAGTGGTTAAGGCGATAGACTAGAAATCTATTGGGCTCTG
CCCGCGCAGGTTCGAATCCTGCCGACTACGCGATCTGTTTATTTTTTTTCTGAACAAAGA
ATACCCATGTAATTCGAGCTAACAAATTACGTGTGTCCTACAATGTGTGTATGCGTGTGG
TGTCAATTACGTAACAATGTTTATTTAT
>chr15:29540257-29540531 efu-miR-9277_L-4R+2
CGTGTAGACCCATAACCAATGGAAACAGCAACAGGATACATATGTAGTCTTGGCCGAGTG
ATTAAGGTGATAGACTAGAAATCTATTGGGCTCTGCCCGCGCAGGTTCGAATCCTGCCGA
CTACGCGATCTATTTATTTTATCTGAACAACGTACTCCATTTGATTCGAACCAACAATTA
TGTAATGTTTTACAACGTGTGTGTGCTTGTGGTGTCTGTATATAACGTAATGCTTAACTT
GTTTTTCTATTGTCTTCCACAATGTAAGGAAGTCA
>chr15:29542045-29542332 efu-miR-9277_L-4R+2
GATGTCAAAAAACTGAAAGAACAAACATATATTTACGAAAAGTCCCTTAAAATGTTCCAA
ACAGTAAGGCAATTACCATCGAAGACACAATAAGTGTACATAAGTAGTCGTGGCCGAGTG
GTTAAGGCGATAGACTAGAAATCTATTGGGCTCTGCCCGCGCAGGTTCGAATCCTGCCGA
CTACGCGATGTAATGTTTTGCTTTTATGGTATCCTTTTGACTCAAGGATATAGGAAAAGT
CCAGTTAGAGGAAACAGTTTTCTCTTATTTTTTTTATTGGAAAATTGA
>chr20:5342056-5342399 efu-mir-9277-p5_2ss19AC20GA
TTCTTTCTTTTTATTTGTTTAAAGGTTTCAGTTCGGTTAACACCAGGATAGCATTAAATG
ATAGAGACAAAGAAGAAAGCTTGTTGTGTAATCATTTACCCCACGCCCTGCTTGGTCACA
TTTGGCGTAGTCGGCAGGATTCCCGTGTGCAGAACTGAACCCCTCTTCAAGATGGCATGT
TCGAAAAGGTTGCAGTAGACAAGGTAGGATCGAATCCATTTTCTGTAAAGACTGTACTGT
ATTGCTGATTTTAGTTGGACCAACGGTATACTGTATAGCTGACAAGATGTCAGAGGTAGA
CCAGCTAAAACTGGAACTGGTTGCATTAAAGGACGCCTTAGTGA
>chr5:18865694-18865933 efu-mir-9277-p5_2ss19AC20GA
ATACAGTACAGTCTTTACAGAAAATGGATCCGATCCTACCTTGTCTACTGCAACCTTTCC
GAACATGCCATCTTGAAGAGGGGTTCAGTTCTGCACACCGGAATCCTGCCGACTACGCCA
AAATGTGACCAAGCAGGGGGGTGGGGTAAATGATAACACAACAAGTTTTCTTCTTCGTCT
CTATCATTTAATACTATCCTGGTGTTAACCGAACTGAAACCTTTAAACAAATAGAAAGAA
>chr4:17908688-17909029 efu-mir-9277-p3_2ss17AC18GA
AACGGGATAGCTTAAGACAGCAGATAAGGGAAATGTTAGAAATTGATATTATTGTTCCAT
CTAATTCACAATGGTCTAGCCCTGTAGTAATGGTTGAGAAAAAAGATGGTACATATAGAC
TGGCCATCGATTATCGAGCTCTCAATGCAGTCACCACACCATGTAATTATCCTGCCGACT
ACGCCATTGTAGGGACCGAGTGAGAGAGAGAGAGATGACATTTGTACACTCCAGGGTCTG
GTGCAGTTCTGTTTATTGACACACAATCACACTATAGTACTATACCACAGTAGGCTACAC
TAACAGTTAACTAATACTCACAAGGTTATAACCACACCCAAG
>chr8:18137185-18137460 efu-mir-9277-p3_2ss17AC18GA
ATGTGGATACTGCTCCATGACTTGTCACAGGCTAAGGGCAAAACTTGCAATAAATGATTG
AAAATCAAGTCAAAACACTGGCAATGGACCACCAGGTTATATACGGTAAGCACTCACTGT
GTAAAATATGTGGCAATGGACTTCCACATGCCTAATATCCTGCCGACTACGCCATTGTAG
GGACCGAGTGAGAGAGAGAGAGAGAGATGACATGTGTACACTCCAGGGTCTGGTGCAGTT
CTGTTTATTGACACACAATCACAATATAGTACTAAA
>chr13:5118465-5118711 ssc-miR-10386_L-1
ACTTCATGTTGAACTAAATTATTAAATCTTCATTGATTGCATTCGTGCCTAACAGGACGA
AACTTAAATATTCGATTCGGGTTGAAGGAGGAGGGATGGGGAAAAGGGAGGAAGACACCT
GTGAATGAGGAGGGAGGGAGAGGAGGAGACAATCACCTATTGTTATGACTCTTGCTATAT
GTAAATACACGTAGAAATATGCTAAACTTACTCAGGGCGTTCGAAATGTATTGTTTTCAC
ACGATTT
>chr8:25529504-25529782 ssc-miR-10386_L-1
GTTTGTGTGTGTGTGCGAAGAAGAAAAAAGGTACCTGAAAACATTTGTCAACTTTTTTCC
ATCAAACTTGCCTCCAGATGTGAAAAAAATCAGGTTAATATTTTAGGAGGAGGGAGGGAG
AGGATGAATGGGGGAGGGGGGAGGGGGAGATGGGGAGGAGGGATGAGATTGCATTCATCA
TCCAAAGATAATTTGTTTTAAGTTTAATGACGCAAATGAAAACTATTACTTTACATCACA
AAAATTTTGTGAGATGATGCAGACTTTTTACACGAGATG
>chr6:33422860-33423117 hsa-mir-10395-p5_2ss17TC18GT
ACCGATACGATTGTTGAGTGAGGAACATGGTGAGAGTGTGTGTACACTGGGGAGTGATGA
CATCATCAAGGCCATGAAAAGAGGGAAATAGCCCTTGCTATGAGTGTCCTTGTATTCGTA
CTGTCTGACTCCAGTTTTTGATGAATATAGGTCATGGGGAGGAGGTAGACTTGTGTTGTA
TTATCTTGTACTCCTTATTAGTAGCAGCTGCAACAGCCTTGGGCTATCCATGGGTCTAGT
TGACTGGAAGTCACTTAG
>chr14:6959483-6959820 oni-mir-10770-p5_2ss3AG17AT
TGTTGTTTCAGCCGCCATAGGTTTTTTCCTTATACAATAGCTAATGTTCAAATGGGAGGG
GGGGACAGGACTTGATGACTACCAGAGAAAAGCAATGATGCAGCAACAGTAGCAGCTATG
GGATAAGGGGGTATTGACCCCCTCCCCCTAATGTGTGGCCTCGACGGTAGACATGCCATA
TTCTGCCAAGGCCCTTAAAAACCTTCACAGAAGCGAAGGAGAATCAGAAGCTGTTTACTG
AGTGCTCACAAATGGAATTCGTGTTGTATTATGTCAAACTGAATAGCAGCTATAATCTGA
CTATTTGGACAAGCAATATGACATGGACATGAGTGAAT
>chr14:7789837-7790174 oni-mir-10770-p5_2ss3AG17AT
CTTCGCTTCTGTGAAGGTTTTTAAGGGCCTTGGCAGAATATGGCATGTCTACCGTCGAGG
CCACTCATTAGGGGGAGGGGGTCAATACCCCCTTATCCCATAGCTGCTACTGTTGCTGCA
TCATTGCTTTTCTCTGGTAGTCATCAAGTCCTGTCCCCCCCTCCCATTTGAACATTAGCT
ATTGTATAAGGAAAAAACCTATGGCGGCTGAAACAACAAAGGTGGTGCTGGAGGCATTAT
CAATTCCAGATCTTCAGGAAGCTGTCCCAACTACCTGTTGATACGGCCATACCGTCCTCT
GTTACACCCAAACAACTTACACGGTTGTCATGTCCAGC
>chr11:13418161-13418391 oni-mir-10888-p3_1ss2GT
TCGGTACATTATTATAGGTTGATAATTATGTGTGAAATTTGACCCTTGACCTCTTTCAGC
TGGTGATGACACCTCAGTTGAGCGAACTAGTCAATACTTACAAACCGGAGGTTCTTTGGG
CTGACGGTGACTGGGAAGCCGGAAGTGAATATTGGAACTCGACACATTTCTTGGCTTGGC
TCTATAATGAGAGGTTTGTTTGAAGAAGTTGTAAACGTACTGTAACCAAGA
>chr21:1943042-1943289 oni-miR-10926
GCTAATGTTGTTGGTTATACGAAGAGAAACGATTAAGAACGTCAGTATGCATAACTCGTC
ATTTCCATACCAGGTTGAATAACAAAAATTCTCTTTCCACATTTTAGAGACGTCTTTACC
AAATGGAGGCATCGCTGGGATTGTGATAGCGGCTGCATTTGTAGCGGTCTTCATCGGTGT
GGGCCTTTTATATACCTACAAATCATCTAAGAAGAACAGAGGAAGAGCTCGTACTCGGCA
ACCAAACA
>chr21:1962417-1962755 oni-miR-10926
AGAGAAACGTGTAAGAACGTCAGTATGCATAACTCGTCATTTCCATACCAGGTTGAATAA
CAAAAATTCTCTTTCCGCATTTTAGAGACGTCTTTACCAAATGGAGGCATCGCTGGGATT
GTGATAGCGGCTGCATTTGTAGCGGTCTTCATCGGTGTGGGTTTTTTATATACCTACAAA
TCATCCAAGAAGAACAGAGGAAGAACTCGTACTCGGCAACCGAACATTGCTGTAATAAGC
GGAGTCGATAATCCTGTCGGACCACCTGCACAACAGCACAATAATTGTACTAACGTTGCA
GCACCGCCCAGTTACAATGACGTGATTCATAACCCTGGC
>chr12:3221637-3221970 eel-mir-11050-p3_2ss11CA18AT
AATATTGCCAAAAGGCAGTTCACGTTACAATAATCAGAGAAAGACAAAATTCTGAAACCA
TGAAAATTGCTTAAAAACAGTCTTGGCTTTCTTAAAGAGAAAATGCAAATCAATGAATAT
TCTAATCTGGGAGCAATGATGAAACATTCTTGTCTCGTTCGTATGACAATTATCGAATGA
TTACTTGCATGTATTAACTGAGCTCCTTTGCTTCAGAATCGTTCATTTGCAGTTTGTAGG
CCAGAGAAAGTAGAGCAAAGCTTTACAAAGTAGATGGGGAGGGGGTGGGTGGATCGCAGC
TAGGAACAACAAAGCTTCTTATGGAAGTGTTAGT
>chr17:17387768-17388032 bta-mir-11980-p5_2ss4CG17GA
TTAAGGTAGCCAAATGCCTCGTCATCTAATTAGTGACGCGCATGAATGGATTAACGAGGT
TCCCACTGTCCCTATCTACTATCTGGTGAAACCACAGCCAAGGGAACGGGCTTGGCAGAA
TCGGCGGGGAAAGAAGACCCTGTTGAGCTTGACTCTAGTCTGGTGGTGTGAAGAGACTTG
AGAGGTGTAGAATAAGTGGGAGGTTCCCCCTCTCGTCAGGGGGTGTCCGCCGGTGAAATA
CCACTACTCTCATCGTTTTTTCACT
>chr17:17387768-17388032 bta-mir-11980-p5_2ss4CG17GA
TTAAGGTAGCCAAATGCCTCGTCATCTAATTAGTGACGCGCATGAATGGATTAACGAGGT
TCCCACTGTCCCTATCTACTATCTGGTGAAACCACAGCCAAGGGAACGGGCTTGGCAGAA
TCGGCGGGGAAAGAAGACCCTGTTGAGCTTGACTCTAGTCTGGTGGTGTGAAGAGACTTG
AGAGGTGTAGAATAAGTGGGAGGTTCCCCCTCTCGTCAGGGGGTGTCCGCCGGTGAAATA
CCACTACTCTCATCGTTTTTTCACT
>chr13:17664512-17664749 dno-mir-296-p3_2ss10TA17TC
AGGATTTGACACCCTGACCTTTATTAGCCTACATGACCTTTGACCAATATATATATATAT
ATATATATATATATATATATATATATATATATATATATTTATATCGGCGGGGAAAGAAGA
CCCTGTTGAGCTTGACTCTAGTCATATATATATATATATATATATATATATATATATATA
TATATATATATATATATATATATATATATATATATATATATATATATATATATATATA
>chr17:17415681-17415975 gga-mir-12257-p5_2ss14AC18GC
GCGGGGGCTTCGGCCCTCGCCGTCTTACGCCGCCCGTCACGGTTGCTCACTGCGCTCTCT
GTCGAGGACTCTGCGTGACGGCCTGCCCCCCCGGGGGTTCAGGCAGCGGGGTCCGGGCCA
CCGGCGTCTCCGTCGGTCGCGTGCACAGCTTGCTGTCGCGTGGCCGGCGGGATCCGGAGG
GTCCGGTCTCGCCGCGGCTTCGGCCGAAGCGGAGGGTCTGTCGGGCGTGAGCGAGGCCTC
CTCATTCGACCCGTCTTGAAACACGGACCAAGGAGTCTAAGCAGGCTTGCAAGTC
>chr3:54590600-54590885 mdo-mir-12401-p3_2ss8CT19GA
GGTGGTATGGAATAGGGGGTGGTATGGAATAGGAGTGATATGGAATAGGGGTTGGTATGG
ACTAGGGGGTGGTATAGAATAGGGAGGTGGTATTGAATAGGGGGTGGTGTGGAATAGGGG
GGTGGTATGGAATAGGGGTGGTGTGGAATAGGATGTGGTATGGAATAGGATGTGGTATAG
AATAGGGGATGGTATGGAGTAGGGGATGGTATGAAATAGGGGATATGGAATAGGGGATGA
TATGGAATAGGAGTGATATGGAATAGGAGTTGGTATGGACTAGGGG
>chr4:44620349-44620717 mdo-mir-12401-p3_2ss8CT19GA
GCTTCATAGACATAGGTTTAATACAGAGTAATAGAACCACATAATCTTATTGAAGACACA
GAGGCTGTCACAGCCCTCCCCAGCTACATCTAAGAGGTAAAAAATGTCTCGGTTTGTTCA
CTCCAGATTTTCCGGTGCATTCTGTGGACTAGCCTACATCTTTACCCTACCATGTCTGGT
GTACATGATAGATCTTCATCGTCAAGGTAACCTCCGCTGGTACCACATCCTATTCCACGG
GATCATCATGGCTTTGGGGGTTCTTAACTTTATAGCTCAGTTTATCATTTTATTATTTTA
ATTTCAACGTCTCCTTGAAAAGAGATGCAGCATTATTGGTAGGTCTTTGAGTAAAGGAAG
AAGTTAGCT
>chr14:24932991-24933324 sha-let-7a-p3_1ss9TG
ACAACTGGGCAATATTTTATCCGTTTTTTTACTATGCAATGCATACAAGATCATTTTTGA
GAGAAAAATTTGTTAAGGTTATGCATAAATGGCCCAAGGGTGCAATATGATAATTTGTAA
ACTTTCCAGAAATAATGGGGGAACCTTATAACAGTGTTTTATACTCAATCATTGTGAGTG
CACGCACTGGAATGTCCCCTTCATCTGGAGAGCAAACTTTAGTATGATATTAAACATGAA
AATCAAATTTCTTATTTCTTTTAAAAGATTTCTGGGATGGGATAACAAATATTCAAAATT
ACTAAATATTGTTTATATTTAAAACCAATCACAC
>chr14:26495189-26495522 sha-let-7a-p3_1ss9TG
ACAACTGGGCAATATTTTATCCGTTTTTTTACTATGCAATGCATACAAGATCATTTTTGA
GAGAAAAATTTGTTAAGGTTATGCATAAATGGCCCAAGGGTGCAATATGATAATTTGTAA
ACTTTCCAGAAATAATGGGGGAACCTTATAACAGTGTTTTATACTCAATCATTGTGAGTG
CACGCACTGGAATGTCCCCTTCATCTGGAGAGCAAACTTTAGTATGATATTAAACATGAA
AATCAAATTTCTTATTTCTTTTAAAAGATTTCTGGGATGGGATAACAAATATTCAAAATT
ACTAAATATTGTTTATATTTAAAACCAATCACAC
>chr15:21657767-21658110 spu-let-7_R-3_2ss18TG19AT
TTTGGGATGAAGGGAATTCATCGCTGCAACTGAATCCCCGCTAATCGTTCATCCAAACGA
CTCAAGGGAAAACGAATGAATGTGCACGAACCCCTTGATATGGGGACTATAACCTACGAC
CTCATTGACACTACAGTGAGGTGTGTGGTGAGACCTCAGTGACACTATACTGAGGGTTGT
GGTGATACCTCAGTGATACCTTAGTGAGGGGTGTTATGAGACCTCAGTGACACTATAGCG
AGGGGTGTGGTAATACCTCAGTGACACCATAGTGAGGGTGTGGTGAGCAACAGTTCGGTG
TCTTTTTCCCGAGATGCACTCTCGGGCTCTGACCTGCTTGACAG
>chr5:25339519-25339784 spu-let-7_R-3_2ss18TG19AT
GGGGGTATATATATATATATATATAATATTTAACCCGACCCAATATGTTTAGAGGGAGAG
GGGATGGCGGGGGGGGGGGAGGGGTGGGTGGGTGGAGTACGTGCTAAAACTGTCATTTGA
GGTAGCAGGTTATAGTAGATCAGAATGTGGTGACAGGTAAGAGGGGAGTAAAGTAAATTT
TACATACTTGGCATAATCATCAGAATCAGCGCAATGACACAAAAGGCGTTAAACCATTGT
GTTTGGATCGGCATGGTATTGTGTCA
>chr6:3550356-3550647 PC-5p-69710_51
CTCCTAACAGATTGTGAGAGACGTCTTCCTAACAGGTGAAGTGGCAGATACACCAAGAGG
CGACGAGAGAGAGAGAGATTTGATGAGAAACAAGATGTTTTTGTTGATTGCCCTGGGCCT
GGTTTTATCTGGTGCATAGTGTTGTTAGTACTGAAATCTAAGCACCAGTTAAAATCAGAG
CCAATGGCATGAAAGTTCATCACCATGGAAACCAAAGGGACTACATTATGATTTGCCACT
GATGATGGAAAACCAATATATACACGATTATAGCTTTAATTTGAAATCAAAA
>chr6:3550356-3550647 PC-5p-69710_51
CTCCTAACAGATTGTGAGAGACGTCTTCCTAACAGGTGAAGTGGCAGATACACCAAGAGG
CGACGAGAGAGAGAGAGATTTGATGAGAAACAAGATGTTTTTGTTGATTGCCCTGGGCCT
GGTTTTATCTGGTGCATAGTGTTGTTAGTACTGAAATCTAAGCACCAGTTAAAATCAGAG
CCAATGGCATGAAAGTTCATCACCATGGAAACCAAAGGGACTACATTATGATTTGCCACT
GATGATGGAAAACCAATATATACACGATTATAGCTTTAATTTGAAATCAAAA
>chr6:14155786-14156070 PC-5p-69710_51
GAAAGGCTTCGCTTTCAGAATTTTTTTTTTTTTTTTTATGCATTACAATTTTGATTTCAA
ATTAAAGCTATAATCGTGTATATAGTGGTTTTCCATCATCAGTGGCAAATCATAATGTAG
TCCCTTTGGTTTCCATGGTGATGAACTTTCATGCCATTGGCTCTGATTTTAACTGGTGCT
TAGATTTCAGTACTAACAACACTATGCACCAGATAAAACCAGGCCCAGGGCAATCAACAA
AAACATCTTGTTTCTCATCAAATCTCTCTCTCTCGTCGCCTCTTG
>chr6:14155786-14156070 PC-5p-69710_51
GAAAGGCTTCGCTTTCAGAATTTTTTTTTTTTTTTTTATGCATTACAATTTTGATTTCAA
ATTAAAGCTATAATCGTGTATATAGTGGTTTTCCATCATCAGTGGCAAATCATAATGTAG
TCCCTTTGGTTTCCATGGTGATGAACTTTCATGCCATTGGCTCTGATTTTAACTGGTGCT
TAGATTTCAGTACTAACAACACTATGCACCAGATAAAACCAGGCCCAGGGCAATCAACAA
AAACATCTTGTTTCTCATCAAATCTCTCTCTCTCGTCGCCTCTTG
>chr4:4146509-4146876 PC-5p-317156_6
ACTACATATGCATAGACCTTACTAACATTACCGGTAATGCTTTGAAGTTGTCTAGCCTCA
AATTAGACATCAGCAGTACAACAGTGACTAGCAAGATCATTCGCTCATCCCTTTGAAGGG
TTTGTGAAGTGGTATGGATTGGGTTTGAAATTTGAATACAGTATTCTATATATGTGCCAT
AACTGAACGTCCTGGCGCAGTGGTGTACGGAGTGGTACGTACCAAATAACGTATTACTCC
GTACACCACTGCGCCGGGACATTCAATTATCGCACATAATTAGTATACTGTATTCAAATT
TCAAATAAAGAACATGTGGCAACGGCAGCTGACCACAGGGACATGTTAACAGCTAATATG
GCCTATTC
>chr4:4146509-4146876 PC-5p-317156_6
ACTACATATGCATAGACCTTACTAACATTACCGGTAATGCTTTGAAGTTGTCTAGCCTCA
AATTAGACATCAGCAGTACAACAGTGACTAGCAAGATCATTCGCTCATCCCTTTGAAGGG
TTTGTGAAGTGGTATGGATTGGGTTTGAAATTTGAATACAGTATTCTATATATGTGCCAT
AACTGAACGTCCTGGCGCAGTGGTGTACGGAGTGGTACGTACCAAATAACGTATTACTCC
GTACACCACTGCGCCGGGACATTCAATTATCGCACATAATTAGTATACTGTATTCAAATT
TCAAATAAAGAACATGTGGCAACGGCAGCTGACCACAGGGACATGTTAACAGCTAATATG
GCCTATTC
>chr4:4611497-4611866 PC-3p-144372_13
AGACCTTACTAGGTCTTTAGACCTAACATTAAATGCCTTTGATGTTGGATTAGCCTCAAA
TTACACATCAGCAGTAGAACAGTGACTAACAAGATCATTTGCTCATCCAATTGAAGGGTT
TGTGAAGTGGTATGGATTGGGTTTGAAATTTGAATACAGTATATACTATTTATGTGCCAT
AACTGAACGTGATGGCGCAGTGGTGTACGGAGTGGTACGTACCAAATTACGTATTACTCC
GTACACCACTGCGCCGGGACATTCAATTATCGCACATAAATAGTATACTGTATTCAAATT
TCAAATGAATTGTGGCAACGGCAAACCACAGGGAAATGACCTATTCACGCCTCAGTACTT
GGGGAGTTTA
>chr7:9012868-9013164 PC-5p-217_75205
AGAGAAAAAAAACTTTCCAAGAATTTTCCAAAACACCAATAAACAGAAGTTGGAGAGAAA
TCGCAACAAGAGCGAGCGCGCATGGCACAAATACTTACTTTCCCGTCCAACTTATTCGTT
GGGAAGATCCTAGCAGAGTTGAGAGTTGGCTAGCCTTCTCAATAGACCAGCAGATGTATT
CACGAAGTTATGCAAAACTGAAACGTGAATAGTACCTCCTGGTCCACTGCGAAGGCAGCA
TTTCTAGATGATTCATCTAAGGTATGCATCGGAGCCAGTGTGGAAACCCCACAACTC
>chr7:9012868-9013164 PC-5p-217_75205
AGAGAAAAAAAACTTTCCAAGAATTTTCCAAAACACCAATAAACAGAAGTTGGAGAGAAA
TCGCAACAAGAGCGAGCGCGCATGGCACAAATACTTACTTTCCCGTCCAACTTATTCGTT
GGGAAGATCCTAGCAGAGTTGAGAGTTGGCTAGCCTTCTCAATAGACCAGCAGATGTATT
CACGAAGTTATGCAAAACTGAAACGTGAATAGTACCTCCTGGTCCACTGCGAAGGCAGCA
TTTCTAGATGATTCATCTAAGGTATGCATCGGAGCCAGTGTGGAAACCCCACAACTC
>chr4:12188193-12188459 PC-5p-133507_15
TGTTAACTAGTGTAGTCTCCCACACGTACTTCATCAAGGCCCACTCCTCTTCACCCAGCC
CCCTCCCCTTCACCCGACACACTCCTCTCCACCCAGCCCCTCCTTGCCCAAAAAACGAGA
GGAAAGTAGAAATGCCAAAAGTTGGTGCATTTTCTTTCGATTCAATATAAATGCATGATA
ATTTGGAGAGAAAAAAAAACAGACTGAGTATTTGCATTCATTTTTTTTTATAGAATTCCT
GACAAGTTCTTTTGAACACTGTTGTGA
>chr4:14895112-14895378 PC-5p-133507_15
TGTTAACTAGTGTAGTCTCCCACACGTACTTCATCAAGGCCCACTCCTCTTCACCCAGCC
CCCTCCCCTTCACCCGACACACTCCTCTCCACCCAGCCCCTCCTTGCCCAAAAAACGAGA
GGAAAGTAGAAATGCCAAAAGTTGGTGCATTTTCTTTCGATTCAATATAAATGCATGATA
ATTTGGAGAGAAAAAAAAACAGACTGAGTATTTGCATTCATTTTTTTTTATAGAATTCCT
GACAAGTTCTTTTGAACACTGTTGTGA
>chr17:24790372-24790777 PC-3p-78813_39
TTTGCCACTAGACTGAGACAGTTAGCGAAGCACTGTCAATTTTCTGAGCTAGATAAAGAG
ATCAAATCACAAATTCTGCAAGGTTGTATCTCTTCATCACTGCGACGGAACATTCTGAAA
ATATACTTTATACTGTCAGTGTATTCTTTGGAGTAGAGAACTTGACAATGGTGACGAGGA
TGGGATGCTAATCCATTGTGCTTTGCACGCGTGGGTTTGCATCCCATCCTCGTCACCATT
GTAAAGTTCTGTACTCCAAAGAATACACTGACAGTATAAAGTATATTATATTCGACATGT
TGCTTCTATTTCTAAATCAATTCTCTTCTTAATAATAATATGTACATGAATTTAATACAG
TTGGAACAAACAGGGTGAATCATGCATTGTTAATATATAAAGATAA
>chr17:24790320-24790725 PC-3p-78813_39
AGTATACAAGTTCAGACAGTCCAAACAAGATTCGAGCGAAACTCTGGACATGTTTGCCAC
TAGACTGAGACAGTTAGCGAAGCACTGTCAATTTTCTGAGCTAGATAAAGAGATCAAATC
ACAAATTCTGCAAGGTTGTATCTCTTCATCACTGCGACGGAACATTCTGAAAATATACTT
TATACTGTCAGTGTATTCTTTGGAGTAGAGAACTTGACAATGGTGACGAGGATGGGATGC
TAATCCATTGTGCTTTGCACGCGTGGGTTTGCATCCCATCCTCGTCACCATTGTAAAGTT
CTGTACTCCAAAGAATACACTGACAGTATAAAGTATATTATATTCGACATGTTGCTTCTA
TTTCTAAATCAATTCTCTTCTTAATAATAATATGTACATGAATTTA
>chr17:4819933-4820277 PC-3p-291858_6
TTTGGGGAAATGCATCATGAGTCATACCCTTTCAAATTTTTGTAAATTTCCTTGGTGCCA
TTTTCAAGCTGAACGGTTGCCACGGTGTCCTTCCGTCATGAATGAAATCCAATGCAATTT
TTTACATTCTCTGCACTTGATTCTTAATTTGAGCCCTGTTCTCTAAAATCTATGTTATTT
AGACTCAGTACATTGGCCTTCAAGGCTCTGTTCAGCTGTAGATGAATAGTAAAATGGAAT
TCTTTCTTCTCCCAGCTGCTGGGCAAATGCATGTAACCTATGCAGGGACAAACATGTTTT
CCTTTTAGGAATAACGCTGAGAGCTGTTGTAAAGCTTTTTCGTTC
>chr17:27783831-27784175 PC-3p-291858_6
TGGGCATTTCAAACATTCTATCATGAAAATCTTGCAGCATTCAGATCGTTGTTCCATTTT
CATGTGCTACATCCTCTATCCAGTGTGCAAACAGGTACGAAAAAAGAACGAAAAAGCTTT
ACAACAGCTCTCAGCGTTATTCCTAAAAGGAAAACATGTTTGTCCCTGCATAGGTTACAT
GCATTTGCCCAGCAGCTGGGAGAAGAAAGAATTCCATTTTACTATTCATCTACAGCTGAA
CAGAGCCTTGAAGGCCAATGTACTGAGTCTAAATAACATAGATTTTAGAGAACAGGGCTC
AAATTAAGAATCAAGTGCAGAGAATGTAAAAAATTGCATTGGATT
>chr12:5046802-5047093 PC-3p-168944_11
GGTCCGTTGCACTGGGGTGAGGAGATAGGTGATATGACGTGGGAGAGAATCGGATCATAT
ATACATTCTACCAGTTGGGCTAATAGTCTACCCGTACGAATCCAATGCGTACGAATCCAA
TGTTAGGTAGACCAGGGAGTTGTTCCATAACAACTCCCTGGTCTACCTAACATTGGATTC
GTACGCATTAAAGCAGCATTTTGCGTCCTCGACTATGGTATTTCTCAACCTCACTGACTC
CACTATGCCATAACGACATACATAACTAGCTTATCTATTTATATTTTACTTC
>chr12:5046765-5047058 PC-3p-168944_11
TGTATATATTGTAGGAAGAGCGAAGCGTTACAGAGGTGGTCCGTTGCACTGGGGTGAGGA
GATAGGTGATATGACGTGGGAGAGAATCGGATCATATATACATTCTACCAGTTGGGCTAA
TAGTCTACCCGTACGAATCCAATGCGTACGAATCCAATGTTAGGTAGACCAGGGAGTTGT
TCCATAACAACTCCCTGGTCTACCTAACATTGGATTCGTACGCATTAAAGCAGCATTTTG
CGTCCTCGACTATGGTATTTCTCAACCTCACTGACTCCACTATGCCATAACGAC
>chr17:4736700-4737106 PC-3p-47668_112
CTTATCTTTATATATAAACAATGCATGATTCACCCTGTTTGTTCCAACTGTATTAAATTC
ATGTACATATTATTATTAAGAAGAGAATTGATTTAGAAATAGAAGCAACATGTCGAATAT
AATATACTTTATACTGTCAGTGTATTCTTTGGAGTACAGAACTTTACAATGGTGACGAGG
ATGGGATGCAAACCCACGCGTGCAAAGCACAATGGATTAGCATCCCATCCTCGTCGCCAT
TGTCAAGTTCTCTACTCCAAAGAATACACTGACGGTATAAAGTATATTTTCAGAATGTTC
CGTCGCAGTGATGAAGAGATACAACCTTGCAGAATTTGTGATTTGATCTCTTTATCTAGC
TCAGAAAATTTACAGTGCTGTGCTAACTGTCTCAGTCTAGTGGCAAA
>chr17:27901110-27901491 PC-3p-47668_112
CAGTTAGCACAGCACTGTAAATTTTCTGAGCTACAGTAGATAAAGAGATCAAATCACAAA
TTCTGCAAGGTTGTATCTCTTCATCACTGCGACTGAACATTCTGAAAATATACTTTATAC
CGTCAGTGTATTCTTTGGAGTAGAGAACTTGACAATGGCGACGAGGATGGGATGCTATCC
ATTGTGCTTTGCACGCGTGGGTTTGCATCCCATCCTCGTCGCCATTGTAAAGTTCTGTAC
TCCAAAGAATACACTGACAGTATAAAGTATATTATATTCGACTTGTTGCTTCTATTTCTA
AATCAATTCTCTTCTTAATAATAATATGTACATGAATTTAATACAGTTGGAACAAACAGG
GTGAATCATGCATTGTTTATAT
>chr15:17149809-17150118 PC-5p-81677_37
CTGGTGAAATCTCTAAAACGAAGACATCTAAAACGAAGACCGAAGATAGAAGACTGGAAA
AATCGAAAACAAATATCGAAGTCTTCGTTTTTCGATCTTCGTTTTCGAGATTCGCAATAT
AGGCAAATCTCGAAAAGGAAGACCGAATAACGAAGACCTGCAATAATAATCATTTAAAAC
AAATACAATGGTCATGAAACTCTCCGAGTAGATCATACAAGGTTTAATGGCCGTGTCAGC
CCTGGGGGGGGGGGGCGGGGGAGTGGGGATTAATAAACCATCGGTTATGTGGTAAGGAGC
AAATTCATGT
>chr23:9713586-9713895 PC-5p-81677_37
ATCTTCATTGGAAAATGAACATCCAATAAGCATTCTACCAATAGTTGCAGATACAAAACG
AATTTAGCTTGAAATATCGAAGTCTTCGTTTTTCGATCTTCGTTTTCGAGATTTGCAGTA
TAGGCAAATCTCGAAAAGGAAGACCGAATAACGAAGACCTGCAATAATAATCATTTAAAA
CAGATACAATCGTCGAACCCTGACAAATAAAGTCAATGGTGGCCTTAATTTTGAAAAAGC
CGTAATAGATCACAGTTGTACGGATGCCCATAAGCTTTCATGCAATGCTCCTTACCACGA
ACTACTAGTT
>chr15:26912890-26913205 PC-3p-202965_9
CATACTTACAGTAGAGTGTGACATTTATTCAAGATACTATAAATCAAAATAAAACAAAAT
TGTTTGCAAACTGCTTATCCACTAAAGAGCCTGTGTAAGAGAATGTGTAAAAGTACGAGG
GCCTGACGTTTCCATCCTAGTAGGATCTTCTTCAGGCTGAAGAAGATCCTACAGTACTAG
GATGGAAACGTCAGGCCCTCGTACTTTTACACAAGAATCCTATGATATAGTGACCGTTCA
GTTGTATTACTTTACATGATCTATGCAACCAGCTGCATTAATAAATTTTGTGATAACTAG
AATATCAATACAGTAT
>chr15:26912817-26913149 PC-3p-202965_9
GATTATAGCCTATTCAACTTACACTGATAGTGGTGGTAGATCTTTTCTTAATTGTTGATT
ATTTGTTTTAGAACATACTTACAGTAGAGTGTGACATTTATTCAAGATACTATAAATCAA
AATAAAACAAAATTGTTTGCAAACTGCTTATCCACTAAAGAGCCTGTGTAAGAGAATGTG
TAAAAGTACGAGGGCCTGACGTTTCCATCCTAGTAGGATCTTCTTCAGGCTGAAGAAGAT
CCTACAGTACTAGGATGGAAACGTCAGGCCCTCGTACTTTTACACAAGAATCCTATGATA
TAGTGACCGTTCAGTTGTATTACTTTACATGAT
>chr12:19278959-19279249 spu-miR-71_R-2
TTTCACTGGGTTTCCTTGTCTGAAGGTAGAAGACACAACTAGTTTACAGGGCGAGTCTTA
AGACAGCGCTGATGGTTTATTCCAAAAGGAAGGAGAAAGCTTTGGACAAGTCAGGTGAAA
GACATGGGTAGTGAGATTGTAACTTTCAAAGATGATCTTGCTACTCTGTCTCTCATCCTG
AAATGTCCGCTCATACGTCAAGCTCTACCAGCAAACCTCTCTGGAACTCACAGTACTTTA
ATAACAAACACACAACGGTATTAGGGAGATGGAAATATTTGAGTATCTGCA
>chr12:23678693-23678983 spu-miR-71_R-2
GAACATGTGCATTTCTTGTCTGAAGGTAGAAGACACAACTAGTTTACAGGGCGAGTCTTA
AGACAGCGCTGATGGTTTATTCCAAAAGGAAGAAGAAAGCTTTGGACAAGTCAGGTGAAA
GACATGGGTAGTGAGATTGTAACTTTCAAAGATGATCTTGCTACTCTGTCTCTCATCCTG
AAATGTCCGCTCATACGTCAAGCTCTACCAGCAAACCTCTCTGGAACTCACCATACTTTT
GTAACAAACACACACCGGTACTAGGGAGATGGAAATATTTGAGTACCTGCA
>chr15:31165661-31165946 PC-5p-47368_113
TATGAATAAGGTGATGCCTAAAAATTTTGGGTCAAAAGTTAATTAATTACAATTAATCCC
CATTGTTTAAAAAAATCTGAGCCTTCACATTTTTCCTAAGCTCCTTTAATTTATCTACCA
GTCTCTGCAGTGTTTGTTTACATTTGTGGTTAAGCTCTGCAGAGACTGTTAGTGGAATTA
AAGCAGGATTGGGAGTTGTTATTAACTGTTGAACTGTAAGCATGAGAGCCCTATAGCCAA
TCAGCACTTGCCGATTCTTAAAAGTCTTTGAGCCTGAGGTTTGTAG
>chr7:9397927-9398229 PC-5p-47368_113
TTGGATTGTGTATGAATAAGGTGATGCCTAAAAATTTTGGGTCAAAAGTTAATTAATTAC
AATTAATCCCCATTGTTTAAAAAAATCTGAGCCTTCACATTTTTCCTAAGCTCCTTTAAT
TTATCTACCAGTCTCTGCAGTGTTTGTTTACATTTGTGGTTAAGCTCTGCAGAGACTGTT
AGTGGAATTACAAAGCAGGATTGGGAGTTGTTATTAACTGTTGAACTGTAAGCATGAGAG
CCCTATAGCCAATCAGCACTTGCCGATTCTTAAAAGTCTTTGGGCCTGAGGTATGTAGGC
AGC
>chr6:19572422-19572777 PC-3p-146974_13
ACTTTTAAATATAAATTTTTGTATCTCACTCATGATCCAGCTTTGCTCTAAATACAGCAT
CTAGTTGTTTAACAGTTTTTTCCACTATTCAGTTGTTCACTTCCTGTTACAAAAGTGCTC
AATACATAGAAGTAGAGCAATTATATAATATAGTATACCTATACGGTAACTTACAGCATG
TTGTTACTCGAGTTTCACACCTGCAGTATGCATCATACACAACATACTGCAGGCGTGAAA
CTCGAGTAACAACATGCTGTCAGTTACCGTATAGATATACTATATTATATATAAATATAG
ATATATATTGGTACACACATACTTGTCTTTGAGTAATGCCATGACACACAACTTGT
>chr6:20697427-20697782 PC-3p-146974_13
CTTTTAAATATAAATTTTTGTATCTCATTCTTGATCTAGCTTCGCTCTAAATACAGCTTC
TAGTTGTTTAACAGTTTTTTTCCACTATTCAGTTGTTCACTTCCTGTTACAAAAGTGCTC
AATACATAGAAGTAGAGCAAGTATATAATATAGTATACCTATATGGTAACTTACAGCATG
TTGTTACTCGAGTTTCACGCCTGCAGTATGCATCATGCACAACACACTGCAGGCGTGAAA
CTCGAGTAACAACATGCTGTCAGTTACCGTATAGATATACTATATTATATATAAATATAG
ATATATATTGGTACACACATACTTGTCTTTGAGCAATGCCATAACACACAGCTCGT
>chr5:503088-503382 lva-miR-22-3p_L+1R-1_1ss22TG
TTGATAAGAACCTGTCAGAATTAAGGTAGATGTGTCAGCTCAAACAGTTGAATATTAATG
AGCAGTAATCAAGAAAGAACTGACGAAGATGGGAAAGAAGTGTGCCTTTGGATGCCAACG
CTTCACTGGTGTGCTGATGCGTTGCATTGCTATCTTGTATCAGCTGCCCGGTGAAGTGTA
GGTAGCCAAGGTTGGTATCATCGGCAAGTCTTGGGCAGCTGAGATGAAGAAGATGGGTGA
CTTTGACAAGATGGAGGTTGTAAAAAAAAAACATATTAAAACCCCTTGCCACAAA
>chr5:5438134-5438428 PC-5p-6338_1384
CTCCATCTTGTCAAAGTCACCCATCTTCTTCATCTCAGCTGCCCAAGACTTGGCGATGAT
ACCAACCTTGGCTACCTACACTTCACCGGGCAGCTGATACAAGATAGCAATGCAACGCAT
CAGCACACCAGTGAAGCGTTGGCATCCAAAGGCACACTTCTTTCCCATCTTCGTCAGTTC
TTTCTTGATTACTGCTCATTAATATTCAACTGTTTGAGCTCACACATCTACCTGAATTCT
GACGGGTTCTTATCAAGTCCTGTGATTGGATACAATCTTTTCCTGCTCCATAGTC
>chr6:28697793-28698107 PC-5p-176963_10
AAGGAAAAGTCTTTGGGGGAATCGGGCCAGGAATTAACCTGCTTTTCTTCTTCTTCAGGT
ACAGCCTTTTCTCGGTAGGTAGGAGTTTTTAGTGATAAAACAGTAAAAAAAAAAAGAGAA
AGGGGTTAATTCAGGTCACAGAGAGGTTTTAGTAAGTGTCAAAGGACTCTAAAGAGATCA
TTGGGTCGATGAACCCATGGGTATTTCCCAGTACATGTCTACAATAGAACTTTATGCATA
CTGCAATTATATTGATCCTTCTCTTTTTCTCTTGTCCACTAGTATGACGGGAATAACATG
TGAACTGTTCATATT
>chr18:3438144-3438473 PC-3p-43670_133
ACAGGGGATTAAAACAGAGTTTGATATTGATTGATTTTCGGAGAAAACAATGTCCAAAGA
TAGGTAACAGACGTTAACATTAGCAAAGTTGTTGATTGGGGTAGGGGTGGGGGGTTCACA
CCATGTTTCTAAATAAGAAATTGATAACGCTGTTCTTGGAGAGACTTTTATTTCATGATT
TTAATTTTTGATGTGCAAAAAAGCCCCCACTTGACACCTTACAAACTACATTAGCTGACA
TCCTTTCAAAGACGGAGAGCATCTGGAAGGATGATATGACTTTAGAAAGAATATTACGGT
AACAGTAGTAGCCTATGGAGTGCAGTTTAT
>chr21:1308428-1308739 PC-5p-181613_10
AGCATTTGTGAATGCTATGAAAATGCCCACAGTGAGTGAAAAGAGGTTATGTTTTGGCTG
CTTCATGTGAGAGTCAGCAAGCCTCAGTCACATTGATAATACAGGTTGGCATATACTTAC
TATGATGGAAGTATATACTTACTATGATAGAAGTTATTATTACTATGATAGAAGTATATA
CCTACTATGATAGAAGTATATACCCTACTATGATAGAACTATACACTGACTATGATAGAA
GTATATACTTACTATGATAGAAGTATACACTTACTATGACAGAAGTATATACTTACTATG
ATAGAAGTATAC
>chr9:5302301-5302633 PC-3p-316830_6
ACAAGGAAAATGTGTCTGAAATATGTCAAGACAAAGATGTCGTTTTTCTGTTTCTTTGTT
GGTCGACGCAACCGCGCGAGGTAACCTTAGTGTAGAAATGAGCATGCAGGTCGGTGAAAC
TTACTTGCGGACGCCTTCTTGGTTTTCAATTTTACTGATGATTAAAATGTTTTTGCCTTG
TTCTCCCAACTCCTTCCTCACATCCCGGACGTCCTCCGGTTTACGAATAAATGACGCAAA
CACCATCTCCACCTGAGGATACATAAATGGCAGGATATATGTAGAAGACATTGAGAATAT
GTAGAGGGTATTGTTTGATTATGATTTCTATTG
>chr22:15259398-15259702 PC-5p-106165_22
TACACCAGTTACTATTGACAATAACACACCTCGAACTACTGGTAGCTGTAAGTTTTCTGC
AATGACACCATGCCATCGAAAGGGGAAAAGTTTTAGGTTATGATAGACTAACGTTAACTT
AGAGATTGTGTAGGCTATAGAGTACTTTAACATTAGGCTTACTTTGTGATTTATATAGGG
TCCTAAGTTACACTACAGTCTACAGTACACTACTATGTATATATATAGTGTATTGCTACT
GCAAGAAGCCTAACTTTAGAACTATTCCGTGTATGGTTGGCCATTAGCTTGACAGTGCTC
GAGCG
>chr13:21956775-21957136 PC-3p-133199_15
ACCAAAAATGAAATACCTCGTTTGTCTGAGCATTTACTACAGAGTTGGGCAACTAACAAG
TTTTAAATAGTCTATCCATCTGGTATAGTTTCAGTTTGCCTTGGAGGAGAAATGATATGC
CCTCTAACTTACACATATCTTTTCGTGCAAATGTTTGGCTGTGATGGTTATTTGTCACTC
ATGTGACATTAGGAGTATGTTTCTATCACTTCTGTATGTGTGTGTGTAACTTGGTACGGG
CAATTTGTATAAACTCCAACTGGTTATTAATCAAACTGTGTTCTCAACAGTATTCAAATA
AAATATACAGGTGTCCAAAACATACACTATTGAGGAAATGTTAATAGCCAGCACTATTAA
AA
>chr14:20834498-20834798 PC-3p-164749_11
TGGCTACGTGGAACATATCTAGAATGACAGCCCTGCCATATTTTGCAGATGGGGGGGGGA
GAAAGACAGGGGAGGGGGGAGAGAAAGACAGGGGAGGGGGGACAAATGGGAGATTTAGGG
ACAATGCAATTTACCTGCATATCACAATGGGTTGCCATGTCATCTTTTTCTTTACACTTG
ATTTTGATCATATTTCTGTTTGTTTGTAAAGCAAGTGGCTTTTAGTTTGAATGAACACTG
CATTCTGAAAATGAGCACAACCAACTGTGGGATTTTACTACAAGATGAAGGAAACAGGTA
G
>chr11:338020-338373 PC-5p-178407_10
AAGGAAACCTTTTTTCCTCTTTTTTTCTATCTTCTGTTTTTGGTCTTTCGTAAAGAAAAC
CTGTTGGAACCAAAAGGAGTGTAAGAAAAGGTTTCTTCAATTTGTTAAAAGCCCCCCCCC
CCCCACTCTCTCTCTTCCCTCCCAACGTCTACGTTCGAACGTTTTCTGGAAAAAAATATG
CAAGCTGTATCCAAATAAGAGGAAGCCTATAGGGGAGGGGAGGGAGGGGAGGGGAAGGGG
GTATTGTTAACCGAAGCATATCTATGGTTGTCCTTAAAAACAGAGCGAATATGCCTGGAT
GGATCATCGCTCCGACAAGAAGTTATTTTCTGCCAACTGCATGAGATAGAGAAT
>chr14:26483505-26483866 PC-5p-93970_28
TTTTATATTGATCGGAAAATTTTATTTTTTAGTACAAATCCACATATCTGACAAATTTGT
GTGCTCTGAGGAAGGGAGTGCGAGAAGTAACATAGTGAACGGTGAAGGGGAATAGGGTAG
AAAGAGGAATGTGACAGGAAAGGGTAAGGCTTGGTACATTAGTTTGGTACAATGGGTGTT
ATTAAAATACAAAAAAGAAAAATGTTACACATATATGTATGTATAACAGTGCTTTAAAAC
GTGTGTATCAATGTAGTGCATAACATGATAACAATTAAAGCAAATTGCTAAAACATGCTA
TTTTATTTTTATTTTTAAAATCCCAAAAATGTACAATTGTACTAGTTATCTTTACTGCAC
CT
>chr12:18003495-18003816 PC-3p-103898_23
CGTGTATAAAATTTGGGGTGTGGTAGTCGGAGCGGGGAGTGGGGGGGGTGATTGAGCATT
AATTAAGGGAAGGGAGCAACCTTTCCACATTTATGTTGTTTGTGCTATGGTAGTATCGTT
TCCTTTTTCAAAATGTAAAATTTAAGAGTTATCTAAAACTAATTCAAAATCAGATTTAGT
TAATTAATGAAAGTTAAAGAAAATGATATTGATGGTAGCAGGGGTGCCATGGTATTATTG
TTAACTGAATCATCCATGGAAGGCCACCTCCTTTTTATTGGGAACTTATTGTCAAGCAAA
CCTATGGATGCAAGCCCTGTCT
>chr1:61724829-61725133 PC-3p-264628_7
TGTGATCTTTCTTTACTATTCTTCAGATTCCAATATCTGATCTATACCTAAGATGGTCCT
TCAGTGGATTTGACGGTGAAGATATCAGACTTGAGTCCGGTATTAGTTTATCAAGCCTAT
CAACGGTAGAGAAGATATCCATAAGTGCAGGAAGAGCGAAAAAAGAATTTAGCGAGGAAG
AAGTGATCGGATTGATAAACTATGGAATAAAATCACCAAGATTCAAGGAACTATGGTAAG
GGAGAAACATCGTGACAGGCCTTGGCTGATAATATGTGGGTAAGAGGGGGAGGAGGGGTT
GTCAG
>chr9:19765753-19766126 PC-3p-109670_21
TATATGTGTATATATGTAAATATATAATATATATATATATATATATCACATAGAATGTTG
GTCAATATTCACAAAGAGTGCTCTATGCCAAGGCAGAGCTAGAATATCACATAATATACT
TAACTAAACTATCATCATACTGCTACTCGGAGTTTCACGTGTGCGGCTCGCGCACCGATC
ATCAGGCAACTGATGATCGGTGCGCGAGCCGTACACGTGAAACTCCGAGTAGCAGTATGA
TGATAGTTTAGTTAAGTATATTATGTGATATAGATATATATATATATAGATATACATATC
TATATGGATTCGGATTTATTCTGGTAGAATCCTCCAGTGTTGTGAGTGTTTGAGTTCAAC
TTATCAATTATGTT
>chr4:24024837-24025153 PC-3p-218578_8
GTTAGTAAAAAACTTGTGATATATCTTCCTTGTGCCTCTGTTAATTTTGAGGTGGTGTGG
CCTGGCATCAGACAGACCTAAAAATCAACTTAATGTTACACAGCTATGGAAGGCTGAAAT
GGACAAAAATGCGGTTAAACCATATGTGATCCAAAGTCATGGTGGGATCGCGTAAAGTAC
TGACTGCATCTTTGTCCGTTTTGGAGTTCCATGGAGTTTGCATTTCATTCAATTGCGAGT
AAATGTGACAGAAGTGTCACAGGTTAGTCTTTCAGGTCAATGCAATATCTATTGTTTATT
CATTTAAAAGCTTTAAA
>chr23:995354-995686 PC-5p-1872_3869
ATCACATGACCGCTCGTTATGAATATTCAATGTATATGTGACAGGTGATCCGCAGGTGGT
TAATAGCTGATTAGTAAGAATGGCCTCAAACTGCCCAATCACTTTTGTGACTATGCAACT
GAAGATGGAAAATCACAAGTTGCCTAATCACAAAAATGACTAGGTAGCTGGGAAGTTAGT
CTTTAAGAACCAGTCACTCCGTTAACAAAGTAAACAATACCGCTGTTATGATTAGTCTAT
GATTACCAGCCGTTTTCATTAAACAACAACAACAAATATCATGGCTTGATTAGTTCAGGT
AGTGCAGATCTAAACCAAAACAGTTAGTGATAT
[truncated: 297 more rows]
