# Supplementary material for: Differential expression of miRNAs in the body wall of the sea cucumber Apostichopus japonicus under heat stress
Source: Front Physiol. 2022 Jul 21;13:929094. doi: 10.3389/fphys.2022.929094 (PMC9351827; doi:10.3389/fphys.2022.929094)
Supplement: Supplementary file 7 [file Table4.XLSX]

## Sheet: Sheet1
Table S4 The information of novel miRNAs identified in the body wall of Apostichopus japonicus
miR_name	sequence	length	genomeID	start	end	pre-miRNA sequence	type	secondary structure	hairpin length	CG%	free energy	expression level of miRNA						Expression level
												CS1	CS2	CS3	HS1	HS2	HS3
PC-5p-69710_51	CTGGTTTTATCTGGTGCATAG	21	chr6	3550456	3550547	ttgttgattgccctgggcCTGGTTTTATCTGGTGCATAGtgttgttagtactgaaatctAAGCACCAGTTAAAATCAGAGCcaatggcatga	5'	........((((...((((((((((((.(((((((.(((.....(((....)))...))).))))))).))))))))).)))...))))...	81	42.4	-37.7	3.98086	1.96587	0	0	0	0	low
PC-3p-398_27274	AAGCACCATTTAAAATCAGAGC	22	chr6	3550456	3550547	ttgttgattgccctgggcCTGGTTTTATCTGGTGCATAGtgttgttagtactgaaatctAAGCACCAGTTAAAATCAGAGCcaatggcatga	3'	........((((...((((((((((((.(((((((.(((.....(((....)))...))).))))))).))))))))).)))...))))...	81	42.4	-37.7	1493.62	995.711	91.0064	62.6749	326.563	691.719	middle
PC-5p-69710_51	CTGGTTTTATCTGGTGCATAG	21	chr6	14155886	14155970	ttgttgattgccctgggcCTGGTTTTATCTGGTGCATAGtgttgttagtactgaaatctAAGCACCAGTTAAAATCAGAGCcaat	5'	...............((((((((((((.(((((((.(((.....(((....)))...))).))))))).))))))))).)))...	67	41.2	-31.2	3.98086	1.96587	0	0	0	0	low
PC-3p-398_27274	AAGCACCATTTAAAATCAGAGC	22	chr6	14155886	14155970	ttgttgattgccctgggcCTGGTTTTATCTGGTGCATAGtgttgttagtactgaaatctAAGCACCAGTTAAAATCAGAGCcaat	3'	...............((((((((((((.(((((((.(((.....(((....)))...))).))))))).))))))))).)))...	67	41.2	-31.2	1493.62	995.711	91.0064	62.6749	326.563	691.719	middle
PC-5p-317156_6	TCCCGGCGCAGTGGTGTACAGA	22	chr4	4146609	4146776	ttatttgaaatttgaatacagtatactaattatgtgcgataattgaatgTCCCGGCGCAGTGGTGTACGGAgtaatacgttatttggtacgtaCCACTCCGTACACCACTGCGCCaggacgttcagttatggcacatatatagaatactgtattcaaatttcaaaccc	5'	...(((((((((((((((((((((.(((..(((((((.((((((((((((((.((((((((((((((((((((..(((((........)))))..)))))))))))))))))))).)))))))))))))).)))))))..))).)))))))))))))))))))))...	162	39.3	-111.2	0	0	9.57963	0	0	0	low
PC-3p-144372_13	CCACTCCGTACACCACTGCGCA	22	chr4	4146609	4146776	ttatttgaaatttgaatacagtatactaattatgtgcgataattgaatgTCCCGGCGCAGTGGTGTACGGAgtaatacgttatttggtacgtaCCACTCCGTACACCACTGCGCCaggacgttcagttatggcacatatatagaatactgtattcaaatttcaaaccc	3'	...(((((((((((((((((((((.(((..(((((((.((((((((((((((.((((((((((((((((((((..(((((........)))))..)))))))))))))))))))).)))))))))))))).)))))))..))).)))))))))))))))))))))...	162	39.3	-111.2	0	0	0	0	0	2.73227	low
PC-3p-144372_13	CCACTCCGTACACCACTGCGCA	22	chr4	4611597	4611766	tcatttgaaatttgaatacagtatactatttatgtgcgataattgaatgtcccggcgcagtggtgtacggagtaatacgtaatttggtacgtaCCACTCCGTACACCACTGCGCCatcacgttcagttatggcacataaatagtatatactgtattcaaatttcaaaccc	3'	...((((((((((((((((((((((((((((((((((.((((((((((((...((((((((((((((((((((..((((((......))))))..))))))))))))))))))))...)))))))))))).))))))))))))))..))))))))))))))))))))...	164	38.8	-109.5	0	0	0	0	0	2.73227	low
PC-5p-217_75205	TGGACCAGGAGGTACTATTCACG	23	chr7	9012968	9013064	aatgctgccttcgcagTGGACCAGGAGGTACTATTCACGtttcagttttgcataacttcgTGAATACATCTGCTGGTCTATTgagaaggctagccaa	5'	...(((((((((.(((((((((((.((((..((((((((....((((......)))).)))))))).)))).))))))))))).)))))).)))...	91	45.4	-47.4	1726.1	3467.13	1580.64	1578.03	2662.89	1257.75	middle
PC-3p-14_2829054	TGAATACATCTGCTGGTCTATT	22	chr7	9012968	9013064	aatgctgccttcgcagTGGACCAGGAGGTACTATTCACGtttcagttttgcataacttcgTGAATACATCTGCTGGTCTATTgagaaggctagccaa	3'	...(((((((((.(((((((((((.((((..((((((((....((((......)))).)))))))).)))).))))))))))).)))))).)))...	91	45.4	-47.4	42703.5	136424	46159.4	50782.1	52884.3	33564.1	high
PC-5p-133507_15	CTACTTTCCTCTCGTTTTT	19	chr4	12188293	12188359	tttggcatttCTACTTTCCTCTCGTTTTTtgggcaaggaggggctgggtggagaggagtgtgtcggg	5'	..((((((..((.((((((.(((((..(((.......)))..)).))).)))))).)).))))))..	63	53.7	-20.7	11.9426	0	0	0	0	0	middle
PC-5p-133507_15	CTACTTTCCTCTCGTTTTT	19	chr4	14895212	14895278	tttggcatttCTACTTTCCTCTCGTTTTTtgggcaaggaggggctgggtggagaggagtgtgtcggg	5'	..((((((..((.((((((.(((((..(((.......)))..)).))).)))))).)).))))))..	63	53.7	-20.7	11.9426	0	0	0	0	0	middle
PC-3p-78813_39	ATCCCATCCTCGTCACCA	18	chr17	24790472	24790677	tgcgacggaacattctgaaaatatactttatactgtcagtgtattctttggagtagagaacttgacaatggtgacgaggatgggatgctaatccattgtgctttgcacgcgtgggtttgcATCCCATCCTCGTCACCAttgtaaagttctgtactccaaagaatacactgacagtataaagtatattatattcgacatgttgcttc	3'	.((((((......((.(((((((((((((((((((((((((((((((((((((((.(((((((.((((((((((((((((((((((((.((((((..((((...))))...)))))).)))))))))))))))))))))))).))))))).))))))))))))))))))))))))))))))))))))...)))))..))))))...	202	40.3	-135	0	0	11.1762	6.00992	0	0	middle
PC-3p-78813_39	ATCCCATCCTCGTCACCA	18	chr17	24790420	24790625	gaagcaacatgtcgaatataatatactttatactgtcagtgtattctttggagtacagaactttacaatggtgacgaggatgggatgcaaacccacgcgtgcaaagcacaatggattagcATCCCATCCTCGTCACCAttgtcaagttctctactccaaagaatacactgacagtataaagtatattttcagaatgttccgtcgca	3'	((...(((((...(((...((((((((((((((((((((((((((((((((((((.(((((((.((((((((((((((((((((((((.((.(((...((((...))))..))).)).)))))))))))))))))))))))).))))))).)))))))))))))))))))))))))))))))))))))))...)))))...))...	203	40.3	-128.1	0	0	11.1762	6.00992	0	0	middle
PC-3p-291858_6	TGTAGATGAATAGTAAAA	18	chr17	4820033	4820177	aatgaaatccaatgcaattttttacattctctgcacttgattcttaatttgagccctgttctctaaaatctatgttatttagactcagtacattggccttcaaggctctgttcagcTGTAGATGAATAGTAAAAtggaattcttt	3'	...(((.((((........((((((((((((((((..(((..........(((((.((....((((...((..(((.....)))..))....))))....)).)))))...)))..)))))).)))).)))))))))).)))...	139	33.1	-30.8	4.77703	0	0	0	0	0	low
PC-3p-291858_6	TGTAGATGAATAGTAAAA	18	chr17	27783931	27784075	aatgaaatccaatgcaattttttacattctctgcacttgattcttaatttgagccctgttctctaaaatctatgttatttagactcagtacattggccttcaaggctctgttcagcTGTAGATGAATAGTAAAAtggaattcttt	3'	...(((.((((........((((((((((((((((..(((..........(((((.((....((((...((..(((.....)))..))....))))....)).)))))...)))..)))))).)))).)))))))))).)))...	139	33.1	-30.8	4.77703	0	0	0	0	0	low
PC-3p-168944_11	CACCCTGGTCTACCTAACATTG	22	chr12	5046902	5046993	tccaatgcgtacgaatccaatgttaggtagaccagggagttgttccataacaaCTCCCTGGTCTACCTAACATTGgattcgtacgcattaaa	3'	...(((((((((((((((((((((((((((((((((((((((((....)))))))))))))))))))))))))))))))))))))))))...	86	43.5	-75.9	0	2.29351	3.99151	0	0	0	low
PC-3p-168944_11	CACCCTGGTCTACCTAACATTG	22	chr12	5046865	5046958	ctttaatgcgtacgaatccaatgttaggtagaccagggagttgttatggaacaaCTCCCTGGTCTACCTAACATTGgattcgtacgcattggat	3'	.(..(((((((((((((((((((((((((((((((((((((((((....)))))))))))))))))))))))))))))))))))))))))..).	92	43.6	-78.1	0	2.29351	3.99151	0	0	0	low
PC-3p-47668_112	CATCCCATCCTCGTCGCCA	19	chr17	4736800	4737006	agaagcaacatgtcgaatataatatactttatactgtcagtgtattctttggagtacagaactttacaatggtgacgaggatgggatgcaaacccacgcgtgcaaagcacaatggattagCATCCCATCCTCGTCGCCAttgtcaagttctctactccaaagaatacactgacggtataaagtatattttcagaatgttccgtcgca	3'	.((...(((((...(((...((((((((((((((((((((((((((((((((((((.(((((((.((((((((((((((((((((((((.((.(((...((((...))))..))).)).)))))))))))))))))))))))).))))))).)))))))))))))))))))))))))))))))))))))))...)))))...))...	203	41.1	-127	0	0	24.7474	12.8784	0	0	middle
PC-3p-47668_112	CATCCCATCCTCGTCGCCA	19	chr17	27901210	27901391	tctgaaaatatactttataccgtcagtgtattctttggagtagagaacttgacaatggcgacgaggatgggatgctatccattgtgctttgcacgcgtgggtttgCATCCCATCCTCGTCGCCAttgtaaagttctgtactccaaagaatacactgacagtataaagtatattatattcgac	3'	..((((((((((((((((((.(((((((((((((((((((((.(((((((.((((((((((((((((((((((((.(((((..((((...))))...)))))..)))))))))))))))))))))))).))))))).))))))))))))))))))))).))))))))))))))...))))..	178	41.2	-124.7	0	0	24.7474	12.8784	0	0	middle
PC-5p-81677_37	ATTCGGTCTTCCTGTTCGAGAT	22	chr15	17149909	17150018	aatgattattattgcaggtcttcgttATTCGGTCTTCCTTTTCGAGATttgcctatattgcgaatctcgaaaacgaagatcgaaaaacgaagacttcgatatttgttttc	5'	...(((...(((((.(((((((((((.((((((((((.((((((((((((((.......)))))))))))))).)))))))))).))))))))))))))))...)))...	104	35.5	-53.6	0	0	0	0	5.35349	0	middle
PC-5p-81677_37	ATTCGGTCTTCCTGTTCGAGAT	22	chr23	9713686	9713795	aaatgattattattgcaggtcttcgttATTCGGTCTTCCTTTTCGAGATttgcctatactgcaaatctcgaaaacgaagatcgaaaaacgaagacttcgatatttcaagc	5'	...(((....(((((.(((((((((((.((((((((((.((((((((((((((.......)))))))))))))).)))))))))).))))))))))))))))..)))...	104	36.4	-55	0	0	0	0	5.35349	0	middle
PC-3p-202965_9	GGATGGAAACGTCAGGCCCTCG	22	chr15	26912990	26913105	gaatgtgtaaaagtacgagggcctgacgtttccatcctagtaggatcttcttcaggctgaagaagatcctacagtactaGGATGGAAACGTCAGGCCCTCGtacttttacacaaga	3'	...((((((((((((((((((((((((((((((((((((((((((((((((((.....)))))))))))).....))))))))))))))))))))))))))))))))))))))...	110	45.7	-91.7	0	1.63822	0	0	0	0	low
PC-3p-202965_9	GGATGGAAACGTCAGGCCCTCG	22	chr15	26912917	26913049	tcataggattcttgtgtaaaagtacgagggcctgacgtttccatcctagtactgtaggatcttcttcagcctgaagaagatcctactaGGATGGAAACGTCAGGCCCTCGtacttttacacattctcttacac	3'	...(((((....((((((((((((((((((((((((((((((((((((((.....((((((((((((.....))))))))))))))))))))))))))))))))))))))))))))))))))...)))))...	127	44.4	-94.5	0	1.63822	0	0	0	0	low
PC-3p-1200_5713	CTTGCTACTCTGTCTCTCATCC	22	chr12	19279059	19279149	tttggacaagtcaggtgaaagacatgggtagtgagattgtaactttcaaagatgatCTTGCTACTCTGTCTCTCATCCtgaaatgtccgct	3'	...(((((..((((((((.(((((.((((((..((((..(...........)..))))..))))))))))).))).)))))..)))))...	85	41.8	-43.6	89.1713	184.791	114.956	36.0595	57.9436	9.56294	middle
PC-3p-1200_5713	CTTGCTACTCTGTCTCTCATCC	22	chr12	23678793	23678883	tttggacaagtcaggtgaaagacatgggtagtgagattgtaactttcaaagatgatCTTGCTACTCTGTCTCTCATCCtgaaatgtccgct	3'	...(((((..((((((((.(((((.((((((..((((..(...........)..))))..))))))))))).))).)))))..)))))...	85	41.8	-43.6	89.1713	184.791	114.956	36.0595	57.9436	9.56294	middle
PC-5p-47368_113	TATCTACCAGTCTCTGCAGTGT	22	chr15	31165761	31165846	ctcctttaattTATCTACCAGTCTCTGCAGTGTttgtttacatttgtggttaagctctgcagagactgttagtggaattaaagcag	5'	((.(((((((((..(((.((((((((((((.(((((..(((....)))..))))).)))))))))))).)))..))))))))).))	86	38.4	-38.6	0	0	0	0	8.18769	0	low
PC-5p-47368_113	TATCTACCAGTCTCTGCAGTGT	22	chr7	9398027	9398129	ttttcctaagctcctttaattTATCTACCAGTCTCTGCAGTGTttgtttacatttgtggttaagctctgcagagactgttagtggaattacaaagcaggattg	5'	...((((..(((....((((((..(((.((((((((((((.(((((..(((....)))..))))).)))))))))))).)))..))))))...)))))))...	97	37.9	-39.9	0	0	0	0	8.18769	0	low
PC-3p-146974_13	TACTGCAGGTGTGAAACTCGAG	22	chr6	19572522	19572677	ttatatataatatagtatatctatacggtaactgacagcatgttgttactcgagtttcacgcctgcagtatgttgtgtatgatgcaTACTGCAGGTGTGAAACTCGAGtaacaacatgctgtaagttaccgtataggtatactatattatataatt	3'	...((((((((((((((((((((((((((((((.(((((((((((((((((((((((((((((((((((((((..........))))))))))))))))))))))))))))))))))))))).))))))))))))))))))))))))))))))...	150	34	-115.2	10.3502	0	0	0	0	0	middle
PC-3p-146974_13	TACTGCAGGTGTGAAACTCGAG	22	chr6	20697527	20697682	ttatatataatatagtatatctatacggtaactgacagcatgttgttactcgagtttcacgcctgcagtgtgttgtgcatgatgcaTACTGCAGGCGTGAAACTCGAGtaacaacatgctgtaagttaccatataggtatactatattatatactt	3'	...((((((((((((((((((((((.(((((((.(((((((((((((((((((((((((((((((((((((((..........))))))))))))))))))))))))))))))))))))))).))))))).))))))))))))))))))))))...	150	35.9	-111.2	10.3502	0	0	0	0	0	middle
PC-5p-6338_1384	ACGCTTCACTGGTGTGCTGATG	22	chr5	503188	503282	tgtgcctttggatgccaACGCTTCACTGGTGTGCTGATGcgttgcattgctatcttgtatcagctgcccggtgaagtgtaggtagccaaggttgg	5'	...(((.((((.((((.((((((((((((.(((((((((((..((...)).....))))))))).)))))))))))))).)))).)))))))...	89	52.6	-47.9	17.5158	24.2457	20.7559	10.3027	9.44733	0	middle
PC-5p-6338_1384	ACGCTTCACTGGTGTGCTGATG	22	chr5	5438234	5438328	tgtgcctttggatgccaACGCTTCACTGGTGTGCTGATGcgttgcattgctatcttgtatcagctgcccggtgaagtgtaggtagccaaggttgg	5'	...(((.((((.((((.((((((((((((.(((((((((((..((...)).....))))))))).)))))))))))))).)))).)))))))...	89	52.6	-47.9	17.5158	24.2457	20.7559	10.3027	9.44733	0	middle
PC-5p-176963_10	ATAACCCCTTTCTCTTTTTT	20	chr6	28697893	28698007	tgacctgaaTTAACCCCTTTCTCTTTTTTtttttactgttttatcactaaaaactcctacctaccgagaaaaggctgtacctgaagaagaagaaaagcaggttaattcctggccc	5'	...((.(((((((((.((((.(((((((((((.(((.(((((.......))))).........((.......))..)))...)))))))))))))))..)))))))))..))...	109	38.3	-24.6	0	3.27644	0	0	0	0	low
PC-3p-43670_133	TGTAGTTTGTAAGGTGTTA	19	chr18	3438244	3438373	tactaccttgaataaactgcactccataggctactactgttaccgtaatattctttctaaagtcatatcatccttccagatgctctccgtctttgaaaggatgtcagctaaTGTAGTTTGTAAGGTGTCA	3'	...((((((..((((((((((.......((..((....))..))...((((((((((.((((......((((......))))........)))))))))))))).......))))))))))))))))...	124	38.5	-31.2	0	5.24231	0	0	0	0	middle
PC-5p-181613_10	TTGGCATATACTTACTATGA	20	chr21	1308528	1308639	acaggTTGGCATATACTTACTATGAtggaagtatatacttactatgatagaagttattattactatgatagaagtatatacctactatgatagaagtatataccctactatg	5'	...(((.((.((((((((.((((.((((..((((((((((.((((.((((.(((....))).)))).))))))))))))))...)))).)))))))))))).))..)))...	106	28.6	-37.9	15.9234	0	0	0	0	0	middle
PC-3p-316830_6	CGGAGGACGTCCGGGATGTG	20	chr9	5302401	5302533	aaacaataccctctacatattctcaatgtcttctacatatatcctgccatttatgtatcctcaggtggagatggtgtttgcgtcatttattcgtaaacCGGAGGACGTCCGGGATGTGaggaaggagttggga	3'	...(((..((.((..((((((((..(((((((((...........((((((......(((......)))))))))(((((((.........))))))).)))))))))..))))))))..)).))..)))...	127	43.6	-39.7	9.55406	0	0	0	0	0	middle
PC-5p-106165_22	AGATTGTGTAGGCTATAG	18	chr22	15259498	15259602	tgatagactaacgttaacttagAGATTGTGTAGGCTATAGagtactttaacattaggcttactttgtgatttatatagggtcctaagttacactacagtctacag	5'	((.((((((...((((((((((.((((((((((..((((((((((((.......)))..)))))))))..)))))))..))))))))))).))...)))))))).	104	34.3	-28.5	20.7005	0	0	0	0	0	middle
PC-3p-133199_15	TGTGTGTAGCTTGGTACGG	19	chr13	21956875	21957036	ttggaggagaaatgatatgccctctaacttacacatatcttttcgtgcaaatgtttggctgtgatggttatttgtcactcatgtgacattaggagtatgtttctatcacttctgtatgtgTGTGTGTAACTTGGTACGGgcaatttgtataaactccaactg	3'	((((((.....(..(..(((((.((((.((((((((((.....((((((...(.....).(((((((.....((((((....))))))..............)))))))...)))))).)))))))))).))))...)))))..)..).....))))))...	159	38.3	-46.2	23.8852	0	0	0	0	0	middle
PC-3p-164749_11	AAATGTGATCAAAATCAAG	19	chr14	20834598	20834698	cccacagttggttgtgctcattttcagaatgcagtgttcattcaaactaaaagccacttgctttacaaacaaacagAAATATGATCAAAATCAAGtgtaaa	3'	...(((.((((((.((.((((((((.(((((.......)))))......(((((.....)))))...........)))).)))).)).)))))).)))...	95	34.7	-20.9	17.5158	0	0	0	0	0	middle
PC-5p-178407_10	CACTGTCTCTCTTCCCTCCC	20	chr11	338120	338273	tttgttaaaagccccccccccccCACTCTCTCTCTTCCCTCCCaacgtctacgttcgaacgttttctggaaaaaaatatgcaagctgtatccaaataagaggaagcctataggggaggggagggaggggaggggaagggggtattgttaaccga	5'	...(((((..((((((.(((((((.(((((((((((((((.(((......((((....))))....)))..............(((...(((........)))))).....)))))))))))))))))).))))..))))))....)))))...	148	51.3	-65	0	0	0	8.58561	0	0	low
PC-5p-93970_28	GTAAGGCTTGGTACATTAGTT	21	chr14	26483605	26483766	ggtgaaggggaatagggtagaaagaggaatgtgacaggaaaggGTAAGGCTTGGTACATTAGTTtggtacaatgggtgttattaaaatacaaaaaagaaaaatgttacacatatatgtatgtataacagtgctttaaaacgtgtgtatcaatgtagtgcata	5'	...........................................(((..(((((((((((..(((((((((.....(((((.....)))))............(((((.(((((....))))).))))))))))...))))..))))))))).))..)))...	116	34.6	-29.5	17.5158	0	0	0	0	0	middle
PC-3p-103898_23	TAAAGAAAATGATATTGA	18	chr12	18003595	18003716	tgtgctatggtagtatcgtttcctttttcaaaatgtaaaatttaagagttatctaaaactaattcaaaatcagatttagttaattaatgaaagtTAAAGAAAATGATATTGAtggtagcagg	3'	..((((((..(((((((((((.((((((((..............(((....)))..((((((.((.......)).))))))......))))....)))).)))))))))))...))))))..	118	25.4	-24.9	11.1464	3.27644	0	0	0	0	middle
PC-3p-264628_7	TGATCGGATTGATAAACTA	19	chr1	61724929	61725033	tattagtttatcaagcctatcaacggtagagaagatatccataagtgcaggaagagcgaaaaaagaatttagcgaggaagaagTGATCGGATTGATAAACTAtgg	3'	...(((((((((((.((.((((...............(((.........)))...((.(((......))).))..........)))).)).)))))))))))...	99	37.1	-19.7	9.55406	0	0	0	0	0	middle
PC-3p-109670_21	ATCGGTGCGCGAGCCGTA	18	chr9	19765853	19766026	agaatatcacataatatacttaactaaactatcatcatactgctactcggagtttcacgtgtgcggctcgcgcaccgatcatcaggcaactgatgATCGGTGCGCGAGCCGTAcacgtgaaactccgagtagcagtatgatgatagtttagttaagtatattatgtgatataga	3'	...((((((((((((((((((((((((((((((((((((((((((((((((((((((((((((((((((((((((((((((((((....))))))))))))))))))))))))))))))))))))))))))))))))))))))))))))))))))))))))))))))))))...	168	42	-158.3	0	0	0	0	6.29822	0	low
PC-3p-218578_8	ACTGACTGCATCTTTGTCCGTTT	23	chr4	24024937	24025053	cagctatggaaggctgaaatggacaaaaatgcggttaaaccatatgtgatccaaagtcatggtgggatcgcgtaaagtACTGACTGCATCTTTGTCCGTTTtggagttccatggagt	3'	...((((((((..(..(((((((((((.(((((((((.((..((((((((((............))))))))))..))..))))))))).)))))))))))..)..))))))))...	111	44.4	-55.5	9.55406	0	0	0	0	0	middle
PC-5p-1872_3869	TCATTTTTGTGATTAGGCAACT	22	chr23	995454	995586	tgactggttcttaaagactaacttcccagctacctagTCATTTTTGTGATTAGGCAACTtgtgattttccatcttcagttgcatagtcacaaaagtgattgggcagtttgaggccattcttactaatcagcta	5'	...((((((....((((....((((..((((.((((((((((((((((((((.((((((...(((.....)))...)))))).)))))))))))))))))))).)))).))))....))))...))))))...	127	39.1	-48.9	242.036	197.897	156.467	180.298	125.335	91.0756	middle
PC-3p-263701_7	TTTCTCCTCCTGGGCTGCCCGA	22	chr10	19636895	19637054	caaatttccagaggacaagaaattcgggcaaaagtcctgaaaaattcgggcagcctaagaggagaaaaaatatagatatatatatatttttttTTTCTCCTCCTAGGCTGCCCGAatttttcaggacttttgcccgaattccttgtcctctgaaaatata	3'	...((((.(((((((((((.(((((((((((((((((((((((((((((((((((((.((((((((((((...((((((....)))))).)))))))))))).))))))))))))))))))))))))))))))))))))).))))))))))).))))...	154	36.9	-111	11.1464	0	0	0	0	0	middle
PC-3p-105986_22	GAGAGAGAGTAGAACCTGTAGT	22	chr23	17840760	17840876	taagactcggttccactctctctggagtcctggagggagtgtccctagtgctggttggtgtgtaacctgtagacctgagggaataatgcgaGAGAGAGAGTAGAACCTGTAGTtgga	3'	...((((((((((.(((((((((..((..((((.(((....)))))))..))(((((((.....)))....)))).................))))))))).))))).).))))...	111	51.3	-40.1	17.5158	0	0	0	0	0	middle
PC-3p-62909_63	CCACTCCGTACACCACTGCGCC	22	chr4	7903187	7903354	ttatttgaaatttgaatacagtatactaattatgtgcgataattgaatgtcctggcgcagtggtgtacggagtaatacgtaatttggtacgtaCCACTCCGTACACCACTGCGCCaggacgttcagttatggcacatatatagaatactgtattcaaatttcaaaccc	3'	...(((((((((((((((((((((.(((..(((((((.(((((((((((((((((((((((((((((((((((..((((((......))))))..))))))))))))))))))))))))))))))))))).)))))))..))).)))))))))))))))))))))...	162	38.7	-116.8	0	7.86346	0	0	16.3754	4.55378	middle
PC-3p-173819_10	CATTTGAGCTGTGATATAAAA	21	chr10	39617844	39617930	ttatcagcatgttttaatgttacttagctcatttgtatgtaaacctgctgtcaacCATTTGAGCTGTGATATAAAAtgtaatgaatg	3'	...(((..(..((((.(((((((..((((((..((..((............))..))..)))))))))))))))))..)..)))...	81	31	-19.3	15.9234	0	0	0	0	0	middle
PC-5p-164994_11	CTATTTTCTCTTTTCCAG	18	chr9	6853140	6853242	ttaCTATTTTCTCTTTTCCAGtttttgaagttgaaccaagaatataaaccaatcccagctttggagaagctcaaacaagagatgggagagcgataaatggcca	5'	...((((((((.((((((((.((((..((((((......................))))))..))))..(((......))).)))))))).)).))))))...	97	37.9	-25.2	17.5158	0	0	0	0	0	middle
PC-3p-110646_20	TGAGAAGTTTTTTAATGAA	19	chr17	10608737	10608881	aaaggttcaatttggtaattaacattttgtcatctagaaacttttaaagctcagtattcaccatgaaaactgaaacattttggaatttttctccaccatcTGAGAAGTTTTTAAATGAAatcaatcttaatcattttgggccgca	3'	...((..(((..((((...(((.(((...((((.(((((((((((.....(((((.(((.....))).))))).......((((.......)))).......))))))))))).))))....))).)))))))..)))..))...	139	30.3	-33.9	0	0	0	34.3424	0	0	middle
PC-5p-151250_12	CAGTGTGACTGTATATGTA	19	chr1	56113887	56113992	tgagtatgtgagtcCAGTGTGACTGCATATGTAaaatgattgtgtttgttcattgtgactacatatgtattactatttgtgtatgtccattgcgactacatatgta	5'	...((((((.(((((((((.(((((((((..((.((((..(((((..(((......))).)))))..))))..))..)))))).)))))))).))))))))))...	100	34	-28.7	19.1081	0	0	0	0	0	middle
PC-5p-134778_15	AGTGGAGTTTTAGAAAATATAT	22	chr4	6560574	6560688	tatataaataaggAGTAGAGTTTTAGAAAATATATtggaattttcggtcccctgggaccttcgtcaagcaatacagcaatatatattttctaaaactttactccttatttgtcaa	5'	...((((((((((((((((((((((((((((((((..........(((((....)))))........((......))...))))))))))))))))))))))))))))))))...	109	30.4	-50.7	12.7388	0	0	0	0	0	middle
PC-3p-5601_1533	TAGGAATGAGAAGAGTGTGG	20	chr12	35542076	35542208	gtgcaggaacaacgatttctcatttttataaatatatatacacgtggttacatttctcaatgaccaaggcatgtacatagcaagtaatatagcaagggTAGGAATGAGAAGAGTGTTGaggactgaaggggtt	3'	...(((...(((((.(((((((((..(((...(((((.(((...((((((..........))))))..((.........))..))))))))......)))..)))))))))..)))))....)))........	122	37.6	-27.5	14.3311	185.447	95.7963	0	12.5964	0	high
PC-5p-140425_14	AGATGTGTTCAAATTTCCAGA	21	chr19	9074754	9074897	gagAGATGTGTTCAAATTTCCAGAtggaattattatagtcaaatgccaatttttttccccagacattaaaataaaatagagaaatttaatatatatatataagttagcatagactaagtaagcatttgtgagatgaatagattt	5'	...((((.((((((..((((((((((...(((((.(((((..((((.(((((...((....)).............((((....))))............))))).)))).)))))))))).)))))).)))))))))).))))	141	25.7	-24.7	22.2928	0	0	0	0	0	middle
PC-3p-1899_3824	TATTGCACATTTCCCGGCCTTA	22	chr3	12184653	12184751	aattgtaggattgcctgtgaggcaaggaagagttgcaaaatgtgcactgttatatcatcaTATTGCACTTTTCCCGGCCTTAcagtcctttccacacca	3'	...(((.(((....(((((((((..((((((((.((((.(((................))).))))))))))))..))))))))).....))))))...	93	43.4	-36.4	294.584	551.098	209.155	383.777	418.202	712.211	middle
PC-5p-274823_6	TGTAATCTGTGATACATTT	19	chr11	11265145	11265209	tcaggttTGTAATCTGTGATACATTTtggaataaaacaagatggattacagatatgcaaatcatc	5'	...(((((((((((((((((.(((((((........))))))).))))))))).))))))))...	59	30.8	-26.2	9.55406	0	0	0	0	0	middle
PC-3p-210522_8	TGGATATATGTGTGTATGAAA	21	chr6	33858370	33858439	aaaatttctcacatacatgtagtaatgacagcaagaagttgaaatTGGATATATGTGTGTATGAAAtggg	3'	...(((((..(((((((((((.((((..((((.....))))..))))..)))))))))))..)))))...	64	31.4	-21.2	9.55406	0	0	0	0	0	middle
PC-3p-133966_15	GAAGTTATTGTCTAAGAAAG	20	chr16	27765493	27765574	ttgtcctttttctttgcaatatttcataactggtgaacttgcaagtggattccaaGAAGTTATTGTCTAAGAAACtggaaac	3'	...(((..((((((.((((((((((.....(((...(((....))).....))).)))).))))))..))))))..)))...	76	34.1	-16.4	9.55406	0	0	0	0	0	middle
PC-5p-120977_18	AAGGATTTGGTAATTTTC	18	chr17	25064255	25064373	gaaAAGGATTTGGTAATTTTCtggaaataaatgggggtgcttctcagatttgattatatcacagaaaatgtgtatagacttgcagtgtgattctaacagaagaatttacaaaatcccaa	5'	.....((((((.(((((((((((....(((((.((((....))))..))))).(((((.((((.....)))))))))...................)))))))..)))).))))))...	111	32.8	-25.8	12.7388	0	0	0	0	0	middle
PC-3p-104943_23	TTGCTCGTGCGCGCACCTGAAT	22	chr5	25608075	25608150	aacattaatcgggacgcatgcacgggcaagtgtatcgatcgatagcatTTGCTCGTGCGCGCACCTGAATaatatt	3'	...((((.(((((.(((..(((((((((((((((((....))).)))))))))))))))))..))))).))))...	70	47.4	-35.8	0	0	0	0	3.14911	0	middle
PC-5p-66087_57	TGTAGAAATTCTGGAATTTA	20	chr1	53989165	53989279	aaccgccgtctataTGTAGAAGTTCTGGAATTTAtaacgttttagtggtggcatggtacatcatgaggaatgtttgttttataaattaggaccatctgcatgtcagattgtgctc	5'	...(((..((((((((((((.((((((..(((((((((((((..((((((........))))))...))))))......)))))))))))))..))))))))).)))..)))...	109	38.3	-32	17.5158	0	0	0	0	0	middle
PC-5p-161314_11	AGAATTTTGCAAAGATCTT	19	chr11	24368104	24368187	ttttgcaaAGAATTTTGCAAAGATTTTgcaaattttgcaagattttgcaagattttgcaaaaattttgcaaagattttgcaaag	5'	.(((((((((..(((((((((..(((((((((((((((((....))))))))))).))))))..))))))))).))))))))).	82	26.2	-32.6	17.5158	0	0	0	0	0	middle
PC-3p-91148_29	TCTGAGAGGAAAGAAAAATA	20	chr23	7527646	7527799	cattttgaaattttcaattttttttattcattcagagaggattgttgaagaccatgagaatctggtcaatgatgtcttgttaaactggaagagagaaaccacaagcagaatcctcttcTCTGAGAGGAAAGAAAAATAtggaatatttaagaac	3'	..(((((((..((((((((((((((.(((..((((((((((........(((((.(.....))))))...(((.(((.(((....(((..........)))..))))))))).))))))))))..)))))))))))).)))))..)))))))..	150	32.5	-35.8	11.1464	0	0	0	0	0	middle
PC-5p-1204_5689	CAATGCCCCGCTCCTCCACCA	21	chr8	32945086	32945190	gcgagaggtacggggatCAATGCCCCGCTCCTCCACAAacttttattatttttatttatgaattcatataattgttttttttggggggggggggggtactggggt	5'	................(((.((((((.(((((((.((((.....(((((....(((....)))....))))).......)))).))))))).)))))).)))...	86	44.8	-29.2	207.005	104.846	5359.8	6679.6	399.307	541.9	middle
PC-3p-143054_13	TCGCATCCCATCCTCGTCGCCA	22	chr17	27901147	27901354	atagaagcaacaagtcgaatataatatactttatactgtcagtgtattctttggagtacagaactttacaatggcgacgaggatgggatgcaaacccacgcgtgcaaagcacaatggaTAGCATCCCATCCTCGTCGCCAttgtcaagttctctactccaaagaatacactgacggtataaagtatattttcagaatgttcagtcgca	3'	...((...((((..(((((...((((((((((((((((((((((((((((((((((((.(((((((.((((((((((((((((((((((((....(((...((((...))))..)))...)))))))))))))))))))))))).))))))).))))))))))))))))))))))))))))))))))))))).)).))))...))...	202	40.9	-125.9	0	0	7.98302	0	0	0	middle
PC-3p-74484_44	TCTATATGTAATGAACAGTAT	21	chr5	41553156	41553268	aaaagtgctcattcattcatatggctcaattggtaggcttcaacaagtctgtgatagttagatattatgttcacaataacaagtccacTCTATATGTAATGAACAGTATtaga	3'	...((((((..(((((((((((((.....(((..((((((....))))))((((((((.....))))...)))).....))).......))))))).)))))).))))))...	107	32.7	-21.8	12.7388	0	0	0	0	0	middle
PC-3p-64568_60	AAGGTGCAGCTTATAGGG	18	chr14	17661535	17661651	tgtctgtgagcaagccctgatcgaccgaatcaaaacgacactggaaatgactacaaatggtctacagttcaactttgtcccaaatatgatgtcaatacAAGGTTCAGCTTATAGGGa	3'	..(((((((((.((((.((((.(((...((((....((((.((((...(((((....))))).....))))....)))).......))))))).)).)).))))..)))))))))..	113	41.9	-25.8	68.4708	0	0	0	0	0	middle
PC-3p-64527_60	ATAGGATAATAATATACTTA	20	chr6	37215615	37215730	tatgtgtagttcagtaggatgatattatacctgagtaggataatactatacctcaataggataatactatacctcaATAGGATAATACTATACTTAataggataatactatactta	3'	...(((((((((..((((((..((((((.((((...((((((.((.(((.(((....)))))).)).))).)))...))))))))))..)).))))....))....)))))))...	110	27.6	-22.8	19.1081	0	0	0	0	0	middle
PC-5p-74663_44	TACAGCCAGACAACCATTTCCCCTCC	26	chr5	33481684	33481848	taagaaactgagggcgctaTACAGCCAGACAACCATTTCCCCTCAagccccaaaataaagataaaccgtgacaagatcatggacgtttgacagcagtttaatttgaatatatgttggtgaatgagtgagtagatggttgtctggctgtatagcgctctcagtttc	5'	...(((((((((((((((((((((((((((((((((((...((((....................((((((.....)))))).(((((..(((((((((.....))))...)))))..)))))..)))).)))))))))))))))))))))))))))))))))))	162	42.4	-81.8	0	0	0	0	0	13.6613	middle
PC-3p-198714_9	TTATTCAAATGTATAGTC	18	chr9	30184577	30184645	ctaatgactatgccatttagtgaaacacttactaaactaaggtgttTTATTCAATTGTATAGTCatatt	3'	...((((((((((.(((.((((((((((((.........)))))))))))).))).))))))))))...	63	27.5	-24.9	14.3311	0	0	0	0	0	middle
PC-5p-1306_5288	ACATACTTCCTTACAGTTCCATA	23	chr2	44661701	44661796	aaccttctaacacaACATACTTCCTTACAGTTCCATAgttgttatttacaaagcatatggaatgtaaagaagtatgtgttgtagttggggaagtaa	5'	.....((((((((((((((((((.(((((.((((((((((((.....)))..)).)))))))))))).)))))))))..))).)))))).......	84	33.3	-31.4	47.7703	41.2832	11.1762	236.963	30.2315	71.039	middle
PC-5p-47499_112	CCTGTTTTGTCATGGTGGATAGA	23	chr6	14153331	14153426	tctttgttctcttgtctCCTGTTTTGTCATGGTGGATAGAgtcctctaaatatatcttctagcaccatgagaaagcagtatacaagggaacagcta	5'	...((((((((((((...(((((((.((((((((..(((((...............))))).)))))))).)))))))...))))))))))))...	90	39.6	-39.6	9.55406	5.8976	0	0	3.77893	0	middle
PC-5p-2950_2594	CATCGCACCATACAGCATTTGA	22	chr14	24204517	24204589	tgacaaCATCGCACCATACAGCATTTGAtttgtttttccgattatctaatactgtctggtgatgatgttgact	5'	...(((((((((((((.((((.(((.((((((......)))..))).))).)))).))))).))))))))...	67	37	-24.2	49.3627	49.1466	47.8981	63.5335	83.1365	34.6087	middle
PC-5p-86526_33	TAGCCTGAATACATTAGCA	19	chr21	14323163	14323304	aaggagggTAGCCTGAATACAGTAGCAgggacccggcgcataggttttgtcggtcttagacatatgtctgctatttccacagtttatatagcaaggcatcagagtccacgtctcatgttaatgtggctaggctgtcttttta	5'	.(..(((..((((((..((((.((((((((((((((((.........)))))).....(((..(((((((((((.............))))).))))))....)))...))))).))))).))))..))))))..)))..).	140	45.8	-46.6	0	0	0	0	0	4.55378	middle
PC-3p-144171_13	ATGTTCATGGTGATGAAGA	19	chr19	20826128	20826231	atcattatcatcatcatcaccgttatcatcatcatcatcgttatcatcatcatcatcatgttaatgatgatgatgATGATCATGGTGATGAAGAtgatgataac	3'	...(((((((((.((((((((((.(((((((((((((((((((.(((.((....)).))).))))))))))))))))))).)))))))))).)))))))))...	98	32.7	-55.4	20.7005	0	0	0	0	0	middle
PC-5p-278807_6	AAGGTTTTGTTTACTTGCTAAT	22	chr3	55818891	55818999	ttagtgaattgAAGGTTTTGTTTACTTGCTAATggggttgtgagttgtttgctaaacacatacagacatcactgccatagatttataacgaaacagaacttttcacaga	5'	...((((....((((((((((((..(((..(((..((..((((..((((((.((......))))))))))))..))....)))..)))..))))))))))))))))...	103	34.9	-25.8	9.55406	0	0	0	0	0	low
PC-5p-33802_209	TCGGCACTTTGCATACTGGAGT	22	chr15	9029842	9029955	atgcataaccgagaTCGGCACTTTGCATACTGGAGTatttaaatatatataatatatataatatttatatatatgaatactccaatatgaaaagtgcctatctcggttatgatc	5'	...((((((((((((.((((((((.((((.(((((((((((.(((((((.(((((.....)))))))))))).))))))))))).)))).)))))))).))))))))))))...	108	28.1	-57.7	27.0698	16.3822	0	8.58561	3.14911	5.46454	middle
PC-3p-164466_11	CCTCCGCCCCACCCCGCGC	19	chr17	14624191	14624311	cttgatcatgttgcctttggaggggaggtggagggttagggaaatggtgaaacagatccttttattacttacctgtacattccccgtCCTCCGCCCCACCCCCCGCgccccatgcctctct	3'	...((.((((..((...(((.((((.(((((((((...(((((..(((((..................)))))......)))))..)))))))))...))))))).))..))))..))...	115	55.4	-39.2	0	0	0	18.8883	0	0	middle
PC-5p-85337_33	ATTCGGTCTTCCTGTTCGAGA	21	chr15	17150335	17150432	tattattgtaggtcttcgttATTCGGTCTTCCTTTTCGAGAtttgcctatactgcgaatctcgaaaacgaagatcaaaaaacgaagacttcgatattt	5'	...(((((.(((((((((((.((.(((((((.((((((((((((((.......)))))))))))))).))))))).)).))))))))))))))))...	92	35.7	-47.3	0	0	0	0	15.1157	0	middle
PC-3p-186845_10	ACAAGTGGCTTAAAGAGA	18	chr6	39970257	39970424	taccagcattgtcaatgttagaatagctctttttatcgcattgttacagaattggtcgcagagtatatttgctgtgttgcagttcctatgtacattactccattacaatggtgtgataataACAACTGGCTTAAAGAGAgtcttttgtacactattgcagtgttgctc	3'	...((((((((.((((((..(((..((((((((((..((.((((((..((((((...(((.((((....)))).)))..))))))........(((((.((((....)))).)))))..))))))...)).))))))))))..)))....)).))))))))))))...	162	36.9	-47.4	15.9234	0	0	0	0	0	middle
PC-3p-42616_139	CGTATCCTGCCGACTACGCCA	21	chr20	16859260	16859390	acccaatggcgtagtcggcagggttggtataccatgtatccattgacactgaattttgttaaggctataggttggaaatctattgggctttgcccgcgcaggttCGGATCCTGCCGACTACGCCAttgtag	3'	...((((((((((((((((((((((.....(((.((((.((.((((((........)))))))).)))))))..(((.(((..(((((...)))))...)))))).))))))))))))))))))))))...	125	49.6	-61.2	7.96172	3.93173	180.416	109.896	3.77893	0	middle
PC-3p-167233_11	GGGAGAAACGTAACCCTGCA	20	chr6	22418668	22418735	caaatgctggtttatagttcttccggaagggaaaagtttcttttGGGAGAAACGTAACCCTGCAtgga	3'	...((((.((.((((..(((((((..(((..(....)..)))..)))))))..)))).)).))))...	62	42.6	-25.8	17.5158	0	0	0	0	0	middle
PC-3p-110950_20	CAGGACGTTCTGGGCGCGG	19	chr3	55866067	55866211	caagcttacctgtctacccacaaccttagcaccctcattctactgcgcctagaatgtcctggtgtcctacctagaatgtcctacCAGGACGTTCTAGGCGCGGtagaatgagggtgctaaggttgtggggagacaggtaagtgag	3'	...((((((((((((.((((((((((((((((((((((((((((((((((((((((((((((((.................)))))))))))))))))))))))))))))))))))))))))))))))).))))))))))))...	139	52.4	-118.4	12.7388	0	0	0	0	0	middle
PC-3p-47819_111	AAGTGATCGGATTAATAAACTA	22	chr1	62676254	62676429	tcttagtttatcaatcctatcatcattagagaagatatccatcagtgaaggaagacagaatcaagaatttacagaggaagAAGTGATCGGATTAATAAACTAtggaatacagtcaccaatattcaaggaactatggtaagggtaaaacatcatgacaggccttggctgataatatg	3'	(((((((((((.(((((.(((((.(((......))).(((.((.(((((....((.....)).....))))).)))))....))))).))))).)))))))).)))...(((((.(((...(((...)))...)))..(((((....(.....)....))))))))))........	106	35.2	-31.2	12.7388	3.27644	0	0	0	0	middle
PC-3p-91048_29	AAGCTCTGCAGAGGCTGTAG	20	chr22	13412444	13412525	cctttaatttgtctcccagtctctgcagtgtttctttacatttgtggttAAGCTCTGCAGAGGCTGTAAgtggaattaaagc	3'	.(((((((((..((..((((((((((((.((((...(((....)))...)))).))))))))))))..))..))))))))).	80	41.5	-35.1	65.2861	0	0	0	0	0	middle
PC-3p-181171_10	GATGTTAGAAAACTGGAGAAA	21	chr5	4769571	4769729	cttttaaaagaggaacgaaatttattacttttcaaattaatcttttttttaacaaaatatgtaaatgcaattcatgggaatatagtttaaagtagtcctacatttccatGATGTTAGAAAACTGGAGAAAtgaagttgaaatttaagccattttaatgc	3'	...((((((..((....((((((...(((((....(((..(((.((((((((((.....(((....)))..((((((((((.(((............))).))))))))))))))))))))..)))..))))))))..))))))...)).))))))...	153	25.2	-30.5	15.9234	0	0	0	0	0	middle
PC-3p-203401_9	TTAGGCTATATTTTGTTT	18	chr8	14302349	14302407	gaatgcagaatatgatataggcctaagctattgtTTAGGCTATATTTTGTTTtgtaact	3'	...(((((((((..((((((.(((((((....)))))))))))))..)))))))))...	53	30.5	-24	14.3311	0	0	0	0	0	middle
PC-3p-230072_8	AGCTGTAATGCGAGTGAACAAGT	23	chr22	11620818	11620913	tcaatccttttgttacattgttattgctgtgtagattatctactatttgctgatcggagagccaaAGCTGTAATGCGAGTGAACAAGTtggatgga	3'	((.((((.((((((.((((..((((((...((((.....)))).....(((....((....))..))).))))))..))))))))))..)))).))	96	38.5	-22.1	9.55406	3.27644	0	0	0	0	middle
