# Supplementary material for: Differential expression of miRNAs in the body wall of the sea cucumber Apostichopus japonicus under heat stress
Source: Front Physiol. 2022 Jul 21;13:929094. doi: 10.3389/fphys.2022.929094 (PMC9351827; doi:10.3389/fphys.2022.929094)
Supplement: Supplementary file 8 [file Table1.XLSX]

## Sheet: Sheet1
Table S1 The information of host species compared to miRbase
Priority Index	Organism	Common Name	3 Letter Name
1	Strongylocentrotus purpuratus	Purple sea urchin	spu
2	Lytechinus variegatus		lva
3	Patiria miniata		pmi
4	Homo sapiens	Human	hsa
5	Mus musculus	Mouse	mmu
6	Bos taurus	Cow	bta
7	Gallus gallus	Chicken	gga
8	Equus caballus	Horse	eca
9	Pan troglodytes	Common Chimpanzee	ptr
10	Monodelphis domestica	Gray Short-tailed Opossum	mdo
11	Pongo pygmaeus	Orangutan	ppy
12	Macaca mulatta	Rhesus Monkey	mml
13	Callithrix jacchus	common marmoset	cja
14	Canis familiaris	Dog	cfa
15	Eptesicus fuscus	big brown bat	efu
16	Rattus norvegicus	Rat	rno
17	Sus scrofa	Pig	ssc
18	Gorilla gorilla	Gorilla	ggo
19	Ciona intestinalis	Vase tunicate	cin
20	Cavia porcellus	guinea pig	cpo
21	Pteropus alecto	black flying fox	pal
22	Dasypus novemcinctus	nine-banded armadillo	dno
23	Oryctolagus cuniculus	Old World Rabbit	ocu
24	Anolis carolinensis	Carolina anole	aca
25	Capra hircus	goat	chi
26	Columba livia	Rock dove	cli
27	Taeniopygia guttata	Zebra Finch	tgu
28	Cricetulus griseus	Chinese Hamster	cgr
29	Petromyzon marinus	Petromyzon marinus	pma
30	Xenopus tropicalis	Pipid Frog	xtr
31	Tupaia chinensis	arbor	tch
32	Pan paniscus	Pygmy Chimpanzee	ppa
33	Branchiostoma floridae	Florida lancet	bfl
34	Nomascus leucogenys	northern white-cheeked gibbon	nle
35	Xenopus laevis	Frog	xla
36	Otolemur garnettii	northern greater galago	oga
37	Microcebus murinus	gray mouse lemur	mmr
38	Branchiostoma belcheri	Florida lancet	bbe
39	Ovis aries	Sheep	oar
40	Papio hamadryas		pha
41	Saccoglossus kowalevskii	Acorn worm	sko
42	Macaca nemestrina	Pig-tailed macaque	mne
43	Daubentonia madagascariensis	aye-aye	dma
44	Sarcophilus harrisii	Tasmanian devil	sha
45	Oikopleura dioica	Tunicate	odi
46	Ateles geoffroyi	Spider monkey	age
47	Lagothrix lagotricha	Woolly monkey	lla
48	Saimiri boliviensis	black-capped squirrel monkey	sbo
49	Saguinus labiatus	White-lipped Tamarin	sla
50	Ciona savignyi	Pacific transparent sea squirt	csa
51	Lemur catta	Ring-tailed Lemur	lca
52	Pygathrix bieti	Black snub-nosed monkey	pbi
53	Symphalangus syndactylus	Siamang	ssy
54	Xenoturbella bocki	Bilaterian worm	xbo
55	Anas platyrhynchos	Mallard	apl
56	Macropus eugenii	Tammar wallaby	meu
57	Bubalus bubalis	water buffalo	bbu
58	Echinops telfairi	lesser hedgehog tenrec	ete
59	Artibeus jamaicensis	Mexican fruit bat	aja
60		Platypus	oan
61	Cyprinus carpio	Common carp	ccr
62	Danio rerio	Zebrafish	dre
63	Fugu rubripes	Fugu Pufferfish	fru
64	Hippoglossus hippoglossus	Atlantic halibut	hhi
65	Ictalurus punctatus		ipu
66	Oryzias latipes	Japanese killifish	ola
67	Paralichthys olivaceus	Olive flounder	pol
68	Salmo salar		ssa
69	Tetraodon nigroviridis	Tetraodon Pufferfish	tni
70	Callorhinchus milii	Australian ghostshark	cmi
71	Carassius auratus	goldfish	cau
72	Oncorhynchus mykiss	rainbow trout	omy
73	Oreochromis niloticus	Nile tilapia	oni
74	Astatotilapia burtoni		abu
75	Metriaclima zebra		mze
76	Neolamprologus brichardi		nbr
77	Pundamilia nyererei		pny
78	Electrophorus electricus	electric eel	eel
79	Gadus morhua	Atlantic cod	gmo
80	Nothobranchius furzeri	turquoise killifish	nfu
81	Anolis carolinensis	Green Anole	aca
82	Ophiophagus hannah	King Cobra	oha
83	Chrysemys picta	Painted turtle	cpi
84	Alligator mississippiensis	American alligator	ami
85	Python bivittatus	Burmese python	pbv
