# Supplementary material for: Differential expression of miRNAs in the body wall of the sea cucumber Apostichopus japonicus under heat stress
Source: Front Physiol. 2022 Jul 21;13:929094. doi: 10.3389/fphys.2022.929094 (PMC9351827; doi:10.3389/fphys.2022.929094)
Supplement: Supplementary file 9 [file Table5.XLSX]

## Sheet: Sheet1
Table S6 Information table of negative differential expression genes of association analysis
Gene name	Gene ID	Star-end	NR_Description
WDR37	evm.model.chr9.1320	39998858-40009025	WD repeat-containing protein 37
LKHA4	evm.model.chr6.666	18540181-18558089	leukotriene A-4 hydrolase
FUT4	evm.model.chr4.1549	47677784-47708480	protein BSL78_10130
MBRL	evm.model.chr9.944	27937407-27972861	protein BSL78_17241
WDR20	evm.model.chr3.1290	36050124-36072457	WD repeat-containing protein 20
BSL78_25332	evm.model.chr2.1605	54405451-54411734	protein BSL78_25332
PDE6	evm.model.chr14.68	3554155-3568679	retinal rod rhodopsin-sensitive cGMP 3',5'-cyclic phosphodiesterase subunit delta
GRM1B	evm.model.chr4.431	13829104-13851477	GRAM domain-containing protein 1B
SET1	evm.model.chr4.1340	41826309-41852055	protein BSL78_00526
TRAF7	evm.model.chr11.1309	31144933-31179770	E3 ubiquitin-protein ligase
ABL1	evm.model.chr10.961	26382733-26401648	Physeter catodon c-abl oncogene 1, non-receptor tyrosine kinase (ABL1)
BSL78_19697	evm.model.chr1.1879	42413990-42420344	protein BSL78_19697
FUCTA	evm.model.chr10.396	11495083-11497852	glycoprotein 3-alpha-L-fucosyltransferase A-like
HSP70	evm.model.chr9.249	7339550-7347716	protein BSL78_11617
FINC	evm.model.chr9.374	11547189-11593119	protein BSL78_19526
BSL78_00875	evm.model.chr9.299	9264223-9275777	protein BSL78_00875
MLP	evm.model.chr3.226	6208337-6218664	microtubule-associated proteins 1A/1B light chain 3C
CO2A1	evm.model.chr9.1344	40512156-40575433	2 alpha fibrillar collagen
BSL78_16003	evm.model.chr6.821	22522397-22525000	protein BSL78_16003
MUC5B	evm.model.ctg5_4_5.1	71320-90941	mucin-5AC-like
BAG3	evm.model.chr8.876	21227621-21238443	BAG family molecular chaperone regulator 3
GVIN1	evm.model.chr6.399	10951888-10959972	interferon-induced very large GTPase 1-like
ZPR1	evm.model.chr7.738	22495334-22503185	zinc finger protein
HEY1	evm.model.chr8.690	16752976-16771655	hairy/enhancer-of-split related with YRPW motif protein 1
FBLN2	evm.model.chr15.366	8578392-8608344	uncharacterized protein LOC110981859 isoform X2
RAP1B	evm.model.chr6.295	8341154-8362917	ras-related protein Rap-1b isoform X2
NAA10	evm.model.chr6.184	50295660-50300677	N-alpha-acetyltransferase 11 isoform X2
PB1	evm.model.chr20.672	16171857-16176322	DNA-directed RNA polymerase II subunit RPB1-like
KLD8A	evm.model.chr6.1263	34549855-34554039	kelch domain-containing protein 8A
HPS4	evm.model.chr5.804	20625497-20666850	protein BSL78_09323
LIN41	evm.model.chr12.597	15482052-15484756	protein BSL78_08438
MNT	evm.model.ctg375.138	163663-165931	natural resistance-associated macrophage protein 2 homolog
TAOK1	evm.model.chr5.430	11815503-11849673	serine/threonine-protein kinase TAO1-like isoform X3
TAO1B	evm.model.chr5.282	7394528-7428011	serine/threonine-protein kinase TAO3-like isoform X1
GP143	evm.model.chr5.126	3107508-3123948	G-protein coupled receptor
TCHP	evm.model.chr5.1165	30034560-30043580	trichoplein keratin filament-binding protein-like isoform X2
SDK2	evm.model.chr4.913	27756440-27776762	protein BSL78_26993
BSL78_02175	evm.model.chr4.762	23309709-23313158	protein BSL78_02175
BSL78_12911	evm.model.chr4.444	14109416-14129543	protein BSL78_12911
PGM1	evm.model.chr4.1720	52516343-52535687	phosphoglucomutase-1
SUSD2	evm.model.chr11.223	6721489-6725202	protein BSL78_05871
MLH3	evm.model.chr3.885	25029433-25055999	protein BSL78_10003
BSL78_02897	evm.model.chr3.707	20486188-20492208	protein BSL78_02897
BSL78_09566	evm.model.chr3.752	21472963-21479817	protein BSL78_09566
BBS1	evm.model.chr13.702	11065744-11072071	cyclin A
ACT	evm.model.chr3.1979	54548165-54614171	alpha-actinin, sarcomeric isoform X2
CATL	evm.model.chr9.1300	39333356-39349788	cathepsin L
FANCM	evm.model.chr3.1862	51210617-51222464	Fanconi anemia group M protein
MOCS3	evm.model.chr3.1397	38086298-38099055	adenylyltransferase and sulfurtransferase MOCS3-like isoform X1
CCDC9	evm.model.chr3.1089	31320972-31347365	protein BSL78_10585
FUT5	evm.model.chr4.1121	9160-10548	fut-1
ACM3	evm.model.chr3.1856	51028033-51029796	muscarinic acetylcholine receptor M1-like
BRCA1	evm.model.chr7.1325	39018241-39028737	protein BSL78_16027
GUF1	evm.model.chr13.1180	23960820-23972767	translation factor Guf1, mitochondrial-like isoform X1
TRIO	evm.model.chr22.702	22517753-22599869	triple functional domain protein
BSL78_19338	evm.model.chr22.492	15049568-15053653	protein BSL78_19338
TITIN	evm.model.chr15.1003	25758599-25774269	titin
BSL78_21561	evm.model.chr21.390	10587436-10595479	protein BSL78_21561
RT15	evm.model.chr21.334	9583731-9589121	28S ribosomal protein S15, mitochondrial
ARGLA	evm.model.chr20.875	22253705-22259594	arginine and glutamate-rich protein 1
BSL78_19818	evm.model.chr20.720	18026921-18040389	zinc finger MYM-type protein 1-like
MOT14	evm.model.chr6.282	7934971-7962221	protein BSL78_29162
PARL	evm.model.chr21.387	10559302-10569594	tubulin alpha chain
BSL78_13909	evm.model.chr2.829	29055415-29061194	protein BSL78_13909
TOLL8	evm.model.chr19.453	14469393-14470544	protein BSL78_09118
NOF	evm.model.chr2.612	21623496-21626942	protein LOC111196435
IL17	evm.model.chr2.1179	41617946-41618623	interleukin 17-like protein
CAHD1	evm.model.chr4.625	19262272-19295827	VWFA and cache domain-containing protein 1-like
WDFY3	evm.model.chr19.467	14675315-14730255	Salmo salar WD repeat and FYVE domain-containing protein 3-like
BSL78_06322	evm.model.chr18.771	20323161-20337001	protein BSL78_06322
BSL78_22950	evm.model.chr18.181	4160303-4169390	protein BSL78_22950
LIPR2	evm.model.chr17.174	5467941-5482520	Pancreatic lipase-related protein 1
CALUB	evm.model.chr10.425	12163347-12170986	Calumenin-B
BSL78_08633	evm.model.chr15.469	10606245-10607684	protein BSL78_08633
TIPIN	evm.model.chr15.282	6923635-6928303	TIMELESS-interacting protein
LTBP4	evm.model.chr9.74	2481927-2528350	fibrillin-1 isoform X5
TEP1	evm.model.chr9.592	18090818-18115384	telomerase protein component 1
ARHGG	evm.model.chr14.610	19193133-19226029	protein BSL78_21496
CDCA3	evm.model.chr14.261	9487575-9506073	cell division cycle-associated protein 3
BSL78_14765	evm.model.chr14.286	10223996-10225093	protein BSL78_06790
BSL78_05296	evm.model.chr13.949	17236747-17248868	protein BSL78_05296
OAS3	evm.model.chr13.834	14531985-14544670	protein BSL78_03234
CO3	evm.model.chr13.788	13369144-13398093	complement component 3-2
SC6A9	evm.model.chr13.1201	24455774-24488329	sodium- and chloride-dependent glycine transporter 2-like
NWD1	evm.model.chr6.453	12317886-12338894	NACHT and WD repeat domain-containing protein 1 isoform X 3
SIA7D	evm.model.chr13.623	8768913-8807875	alpha-N-acetylgalactosaminide alpha-2,6-sialyltransferase 3 isoform X1
C163A	evm.model.chr4.85	2434726-2450247	protein BSL78_18780
DS	evm.model.chr13.1128	22502271-22539034	protocadherin-16-like, partial
SALL1	evm.model.chr12.692	18166543-18189581	sal-like protein 4 isoform X2
FOG1	evm.model.chr12.786	21016879-21025161	protein BSL78_03216
PK1L2	evm.model.chr11.1329	31951735-32007351	polycystic kidney disease protein 1-like 2
B3GT1	evm.model.chr11.216	6630652-6650265	beta-1,3-galactosyltransferase 1-like
CEBPB	evm.model.chr12.182	5119089-5120006	CCAAT/enhancer-binding protein alpha-like
GGCT	evm.model.chr12.1176	32443007-32450027	protein BSL78_04987
PCIF1	evm.model.chr12.1067	29343414-29357474	phosphorylated CTD-interacting factor 1
CHST1	evm.model.chr9.910	27191182-27192582	carbohydrate sulfotransferase 1-like
CI172	evm.model.chr10.799	22957003-22970844	protein BSL78_17704
BSL78_07815	evm.model.chr10.257	7834289-7839721	BSL78_07815
MPPA	evm.model.chr.8545	47904-48473	LOC111686339
BSL78_21180	evm.model.chr8.423	10936405-10940430	BSL78_23079
LOC106812853	evm.model.chr1.1751	40554258-40556438	LOC106812853
